# Supplementary material for: One-Electron Approach for Trans-Selective Alkyne Semi-Reduction via Cobalt Catalysis
Source: J Am Chem Soc. 2025 Oct 28;147(45):41272–83. doi: 10.1021/jacs.5c07630 (PMC12616701; doi:10.1021/jacs.5c07630)
Supplement: Supplementary file 2 [file ja5c07630_si_002.txt]

Geometry of complex: Co-1
-------------------------

83
Stoichiometry = H46C32CoN2O2
C      2.557559     -2.517661     -0.282810
C      3.276326     -1.293781     -0.156129
C      2.580154     -0.045329      0.046809
H      5.175281     -2.309727     -0.380238
H      3.155262     -3.437968     -0.439781
C      4.699588     -1.331655     -0.217368
C      3.370689      1.154635      0.222313
C      4.757347      1.038058      0.150072
C      5.461931     -0.181780     -0.073945
H      5.354412      1.950984      0.276290
O      1.276416      0.025898      0.082680
N      1.244993     -2.646967     -0.223383
C     -2.580333     -0.045488     -0.046018
C     -2.557819     -2.517516      0.283343
C     -3.370619      1.154545     -0.222069
C     -3.276726     -1.293798      0.156579
H     -3.155387     -3.437906      0.440341
C     -4.757325      1.038103     -0.150477
C     -4.699996     -1.331590      0.217295
C     -5.462145     -0.181629      0.073429
H     -5.354248      1.951062     -0.277144
H     -5.175848     -2.309609      0.380032
Co     0.000263     -1.313079      0.000444
N     -1.245256     -2.646686      0.223826
O     -1.276619      0.025480     -0.080953
C     -0.639330     -3.967588      0.413193
C      0.638838     -3.967690     -0.413056
H      0.391999     -4.104237     -1.489490
H      1.331380     -4.783579     -0.113235
H     -0.392427     -4.104400      1.489580
H     -1.332076     -4.783306      0.113346
C      2.686059      2.506955      0.487330
C      1.765549      2.864042     -0.702951
C      1.863948      2.414055      1.795352
C      3.705913      3.647975      0.653605
H      2.354696      2.950948     -1.638893
H      0.985384      2.096629     -0.846036
H      1.266580      3.838485     -0.520704
H      2.529409      2.208292      2.658744
H      1.340053      3.373403      1.986390
H      1.107578      1.611025      1.734922
H      3.164513      4.595355      0.848967
H      4.392022      3.475674      1.508042
H      4.317902      3.798376     -0.259268
C     -2.685653      2.506674     -0.487063
C     -1.765670      2.863854      0.703604
C     -1.862888      2.413332     -1.794643
C     -3.705235      3.647820     -0.654122
H     -2.355241      2.950879      1.639268
H     -0.985575      2.096436      0.847119
H     -1.266604      3.838258      0.521474
H     -2.527939      2.207472     -2.658329
H     -1.338742      3.372552     -1.985634
H     -1.106669      1.610204     -1.733629
H     -3.163586      4.595065     -0.849452
H     -4.390951      3.475416     -1.508853
H     -4.317649      3.798552      0.258412
C     -6.997713     -0.165396      0.137251
C     -7.450098      0.757429      1.292086
C     -7.560324      0.369656     -1.199573
C     -7.578243     -1.568467      0.381247
H     -7.064150      0.390878      2.264737
H     -7.086473      1.795375      1.155772
H     -8.557900      0.794226      1.350467
H     -7.253843     -0.279039     -2.044965
H     -8.669469      0.400374     -1.170893
H     -7.201983      1.395750     -1.415999
H     -8.684969     -1.517770      0.423183
H     -7.307042     -2.272518     -0.431392
H     -7.226950     -1.996949      1.341750
C      6.997473     -0.165739     -0.138411
C      7.449487      0.756841     -1.293587
C      7.560698      0.369470      1.198091
C      7.577739     -1.568918     -0.382410
H      7.063081      0.390181     -2.266015
H      7.086050      1.794856     -1.157287
H      8.557269      0.793488     -1.352443
H      7.254500     -0.279056      2.043717
H      8.669834      0.400067      1.168945
H      7.202556      1.395637      1.414501
H      8.684454     -1.518359     -0.424796
H      7.306777     -2.272802      0.430454
H      7.226012     -1.997517     -1.342702


Geometry of complex: (Co-1)-III-E-MeCCHMe
-----------------------------------------

94
Stoichiometry = H53C36CoN2O2
C     -2.568257     -2.400560     -0.163103
C     -3.265795     -1.156507     -0.259512
C     -2.559758      0.099435     -0.163680
H     -5.156680     -2.180035     -0.502284
H     -3.174534     -3.324879     -0.250544
C     -4.676353     -1.192068     -0.447772
C     -3.329910      1.316549     -0.308333
C     -4.708236      1.201991     -0.486483
C     -5.424299     -0.027840     -0.554100
H     -5.288112      2.129575     -0.584143
O     -1.273678      0.171020      0.042846
N     -1.276048     -2.542172      0.015873
C      2.565937      0.099629     -0.151263
C      2.468926     -2.309467     -0.817242
C      3.403864      1.244992      0.135989
C      3.208653     -1.101619     -0.633575
H      3.016936     -3.166421     -1.259151
C      4.764764      1.147549     -0.151128
C      4.604259     -1.118087     -0.916008
C      5.403546     -0.005060     -0.694426
H      5.395134      2.020985      0.063472
H      5.033337     -2.054298     -1.302155
Co     0.012796     -1.212281      0.124136
N      1.214058     -2.504186     -0.476131
O      1.277175      0.181304      0.018948
C      0.600621     -3.819291     -0.712184
C     -0.673153     -3.866477      0.124369
H     -0.426297     -4.049494      1.192899
H     -1.363217     -4.666631     -0.219089
H      0.344717     -3.917553     -1.791046
H      1.298559     -4.642927     -0.451254
C     -2.628600      2.686737     -0.301971
C     -1.851784      2.893345      1.020180
C     -1.662921      2.746535     -1.509857
C     -3.629673      3.848055     -0.441286
H     -2.544360      2.862854      1.886612
H     -1.077654      2.117867      1.156218
H     -1.355630      3.885980      1.016672
H     -2.225950      2.651250     -2.460821
H     -1.123255      3.715837     -1.524685
H     -0.914983      1.934504     -1.460047
H     -3.077069      4.808963     -0.434645
H     -4.198814      3.800893     -1.392146
H     -4.355294      3.875860      0.397402
C      2.795882      2.513239      0.760845
C      1.773074      3.130551     -0.218866
C      2.099498      2.148971      2.095364
C      3.867176      3.576309      1.063563
H      2.264919      3.418988     -1.170555
H      0.963835      2.415108     -0.442192
H      1.320229      4.042285      0.223750
H      2.833637      1.739129      2.819474
H      1.646996      3.056945      2.545432
H      1.300659      1.399895      1.945651
H      3.383630      4.460294      1.525649
H      4.634203      3.206581      1.774686
H      4.383123      3.924890      0.145499
C      6.912914      0.030282     -0.981951
C      7.211660      1.154915     -1.999605
C      7.679632      0.307662      0.331415
C      7.417646     -1.299596     -1.566809
H      6.677890      0.975183     -2.954681
H      6.896069      2.147117     -1.620003
H      8.299273      1.207638     -2.214934
H      7.485940     -0.489515      1.077381
H      8.772889      0.348480      0.143894
H      7.381381      1.273282      0.786119
H      8.505804     -1.235136     -1.769179
H      7.258739     -2.144052     -0.865846
H      6.913585     -1.544765     -2.523607
C     -6.949483     -0.008082     -0.742507
C     -7.599629      0.748012      0.438728
C     -7.294036      0.712132     -2.066260
C     -7.539870     -1.427218     -0.794486
H     -7.372991      0.246231      1.401148
H     -7.233717      1.791728      0.509763
H     -8.702476      0.785925      0.318728
H     -6.843282      0.185052     -2.931408
H     -8.393214      0.747858     -2.216626
H     -6.920258      1.755417     -2.076367
H     -8.639198     -1.375149     -0.928520
H     -7.127957     -2.012878     -1.641266
H     -7.343780     -1.988131      0.141747
C      0.338507     -1.461347      2.013001
C     -0.551695     -1.154289      2.981157
C      1.714743     -1.958684      2.362719
H      1.857896     -1.929946      3.464005
H      1.887336     -3.003658      2.028553
H      2.519743     -1.347105      1.907973
H     -0.145857     -1.289011      4.006291
C     -1.953196     -0.622040      2.935962
H     -2.482362     -0.839092      3.884921
H     -1.964168      0.480499      2.800914
H     -2.552814     -1.046892      2.112834


Geometry of complex: (Co-1)-III-Z-MeCCHMe
-----------------------------------------

94
Stoichiometry = H53C36CoN2O2
C     -2.560850     -2.391142     -0.387340
C     -3.266570     -1.147703     -0.369898
C     -2.559415      0.111974     -0.335696
H     -5.169045     -2.177011     -0.427352
H     -3.174321     -3.313382     -0.438330
C     -4.689638     -1.187434     -0.402782
C     -3.348593      1.326921     -0.344453
C     -4.737091      1.207128     -0.372142
C     -5.449798     -0.026570     -0.399424
H     -5.328510      2.132555     -0.369299
O     -1.258553      0.185617     -0.307124
N     -1.257725     -2.533719     -0.342350
C      2.590545      0.109189     -0.253770
C      2.560562     -2.328516     -0.810450
C      3.396182      1.276812      0.040729
C      3.280832     -1.116642     -0.583931
H      3.151080     -3.201495     -1.156286
C      4.780440      1.165640     -0.081721
C      4.699922     -1.147968     -0.698513
C      5.473557     -0.020349     -0.461794
H      5.385110      2.055634      0.138611
H      5.166008     -2.105884     -0.972349
Co     0.015170     -1.197576     -0.182659
N      1.270105     -2.503275     -0.629937
O      1.291202      0.193666     -0.219695
C      0.670085     -3.803953     -0.955330
C     -0.663198     -3.862563     -0.224959
H     -0.498482     -4.068376      0.856387
H     -1.328590     -4.652330     -0.634619
H      0.501106     -3.864986     -2.054005
H      1.338711     -4.643059     -0.667767
C     -2.656883      2.700907     -0.330873
C     -1.771399      2.826690      0.931496
C     -1.798983      2.843911     -1.610537
C     -3.670771      3.859086     -0.312208
H     -2.390475      2.751618      1.849170
H     -1.002355      2.035481      0.960745
H     -1.261707      3.812525      0.942221
H     -2.440254      2.799541     -2.514666
H     -1.270017      3.819249     -1.611329
H     -1.044253      2.039511     -1.673772
H     -3.123052      4.822787     -0.301231
H     -4.324325      3.860184     -1.208563
H     -4.316711      3.834257      0.589343
C      2.728100      2.581404      0.509401
C      1.782892      3.110092     -0.593148
C      1.932816      2.303784      1.808670
C      3.760548      3.681293      0.815555
H      2.349894      3.333358     -1.520239
H      0.998349      2.370469     -0.827241
H      1.291079      4.047078     -0.258154
H      2.614043      1.967120      2.617223
H      1.426909      3.230050      2.151357
H      1.161890      1.527788      1.650836
H      3.231356      4.593062      1.158290
H      4.464390      3.383791      1.619770
H      4.353116      3.959657     -0.079961
C      7.006343      0.000491     -0.572122
C      7.427278      1.045824     -1.630326
C      7.614583      0.381255      0.797168
C      7.571001     -1.367639     -0.989844
H      7.009550      0.790741     -2.625226
H      7.072194      2.062232     -1.367569
H      8.532925      1.088210     -1.719075
H      7.331951     -0.357908      1.573863
H      8.722448      0.413705      0.736647
H      7.268465      1.377066      1.138894
H      8.675892     -1.314170     -1.064415
H      7.324443     -2.156992     -0.251048
H      7.184329     -1.686720     -1.978931
C     -6.986459     -0.014201     -0.421625
C     -7.509593      0.698972      0.846252
C     -7.474977      0.744077     -1.677016
C     -7.571918     -1.435939     -0.455264
H     -7.177895      0.169374      1.762190
H     -7.144127      1.743212      0.910875
H     -8.619138      0.730550      0.846772
H     -7.117357      0.248073     -2.601960
H     -8.584114      0.775040     -1.707096
H     -7.109748      1.790241     -1.693888
H     -8.679500     -1.388798     -0.471146
H     -7.248468     -1.992149     -1.358418
H     -7.275656     -2.023512      0.437271
C      0.081506     -1.381063      1.733191
C     -1.060942     -1.205824      2.429445
H     -1.997516     -0.997661      1.885009
C      1.433985     -1.663001      2.311922
H      1.399334     -1.660745      3.421382
H      1.827070     -2.649905      1.990916
H      2.186348     -0.908931      2.006027
C     -1.221739     -1.232074      3.928297
H     -0.281205     -1.457375      4.466757
H     -1.595583     -0.252582      4.298919
H     -1.977191     -1.988143      4.235063


Geometry of complex: (Co-1)-III-E-CyCCHCy
-----------------------------------------

120
Stoichiometry = H69C46CoN2O2
C     -2.617158     -1.538430     -1.846605
C     -3.389038     -0.459897     -1.307270
C     -2.756393      0.676858     -0.675224
H     -5.228381     -1.444905     -1.879142
H     -3.176533     -2.343551     -2.364245
C     -4.806585     -0.547562     -1.403413
C     -3.611656      1.748875     -0.209726
C     -4.991445      1.584254     -0.327491
C     -5.632267      0.447949     -0.900022
H     -5.634869      2.388856      0.052623
O     -1.465403      0.759515     -0.511371
N     -1.314741     -1.664774     -1.762419
C      2.356735      0.907391     -0.447913
C      2.421457     -0.909644     -2.162980
C      3.111004      1.859852      0.340538
C      3.078046      0.116847     -1.419133
H      3.020092     -1.414615     -2.947899
C      4.483190      1.956177      0.112518
C      4.477664      0.292710     -1.612447
C      5.207298      1.194308     -0.850681
H      5.052279      2.670248      0.722701
H      4.969463     -0.339096     -2.366305
Co    -0.118935     -0.511348     -0.930196
N      1.193867     -1.342727     -1.965169
O      1.070272      0.798356     -0.276705
C      0.683205     -2.410470     -2.839745
C     -0.643874     -2.865932     -2.252679
C     -3.000802      3.030636      0.384139
C     -2.156821      2.691423      1.635008
C     -2.118163      3.704846     -0.693411
C     -4.081406      4.041754      0.808420
H     -2.787212      2.213220      2.412483
H     -1.327276      2.008678      1.382152
H     -1.727344      3.619222      2.066232
H     -2.731181      3.998294     -1.570069
H     -1.643313      4.619953     -0.283416
H     -1.318403      3.022967     -1.034934
H     -3.591787      4.949534      1.214480
H     -4.716251      4.360168     -0.043595
H     -4.741879      3.638284      1.603157
C      2.400817      2.735124      1.388496
C      1.359533      3.626593      0.673043
C      1.704092      1.841891      2.443053
C      3.383170      3.658184      2.131592
H      1.854068      4.288294     -0.067374
H      0.606744      3.012076      0.150189
H      0.834237      4.268733      1.410286
H      2.456436      1.275206      3.029172
H      1.126461      2.470840      3.151714
H      1.013300      1.120010      1.971026
H      2.825510      4.260622      2.876528
H      4.159430      3.086887      2.680885
H      3.891858      4.366964      1.446544
C      6.726922      1.382312     -0.980031
C      7.034679      2.852226     -1.345140
C      7.398282      1.033660      0.368583
C      7.326263      0.474523     -2.067178
H      6.568614      3.124305     -2.313736
H      6.651997      3.555240     -0.578632
H      8.129705      3.012184     -1.430424
H      7.197068     -0.020288      0.648887
H      8.497691      1.172179      0.304673
H      7.025910      1.675571      1.191691
H      8.420779      0.637439     -2.135033
H      7.162294     -0.598836     -1.841456
H      6.893962      0.688247     -3.065718
C     -7.166703      0.374110     -0.924178
C     -7.693446      0.405426      0.529262
C     -7.732288      1.582394     -1.704489
C     -7.668749     -0.915578     -1.594783
H     -7.301468     -0.455123      1.108736
H     -7.389046      1.331576      1.056432
H     -8.802312      0.357956      0.544568
H     -7.371387      1.579533     -2.752905
H     -8.841616      1.551291     -1.720131
H     -7.431224      2.546089     -1.247573
H     -8.777181     -0.936243     -1.592792
H     -7.335332     -0.986737     -2.650006
H     -7.317285     -1.820582     -1.058983
C     -0.174547     -1.606586      0.672544
C      0.873233     -2.221234      1.257751
H      0.615062     -2.797135      2.174973
C     -1.560012     -1.689053      1.288244
C     -2.109709     -3.127576      1.394775
C     -1.634506     -0.980944      2.657246
H     -2.282323     -1.156736      0.645982
C     -3.550573     -3.118435      1.924688
H     -1.458958     -3.725628      2.071003
H     -2.065524     -3.623533      0.401510
C     -3.073680     -0.968088      3.186954
H     -0.966859     -1.506214      3.376307
H     -1.242304      0.050545      2.559121
C     -3.653772     -2.386628      3.269904
H     -3.934501     -4.156812      2.017548
H     -4.202810     -2.605899      1.181156
H     -3.114794     -0.473141      4.180461
H     -3.702922     -0.352891      2.504227
H     -4.710057     -2.356291      3.612083
H     -3.092270     -2.963544      4.039554
C      2.336986     -2.238557      0.934872
C      3.190851     -1.867215      2.164033
C      2.814041     -3.584104      0.349589
H      2.531171     -1.467901      0.173391
C      4.681970     -1.810489      1.811300
H      3.019702     -2.619228      2.969070
H      2.848680     -0.891510      2.564480
C      4.307054     -3.540133     -0.005855
H      2.624311     -4.395152      1.089753
H      2.206874     -3.835266     -0.546451
C      5.165628     -3.131734      1.199070
H      5.283168     -1.557785      2.710406
H      4.845287     -0.984881      1.083549
H      4.640217     -4.521759     -0.405474
H      4.459587     -2.798717     -0.822576
H      6.233701     -3.055163      0.902584
H      5.112262     -3.933350      1.970496
H      1.408075     -3.248707     -2.910919
H      0.528347     -2.003705     -3.863992
H     -1.263204     -3.412875     -2.995028
H     -0.459292     -3.533694     -1.382355


Geometry of complex: (Co-1)-III-Z-CyCCHCy
-----------------------------------------

120
Stoichiometry = H69C46CoN2O2
C     -2.554541      0.224824      2.537221
C     -3.253322     -0.522597      1.539160
C     -2.547963     -1.152109      0.445720
H     -5.150356     -0.107555      2.493723
H     -3.167790      0.692448      3.333831
C     -4.672343     -0.598774      1.633534
C     -3.339278     -1.800358     -0.580569
C     -4.723477     -1.829858     -0.420803
C     -5.431325     -1.252032      0.673084
H     -5.316374     -2.325413     -1.201284
O     -1.248503     -1.161819      0.360447
N     -1.260346      0.442546      2.564572
C      2.601002     -1.169446      0.488081
C      2.584140      0.247693      2.551870
C      3.406254     -1.880486     -0.484403
C      3.296323     -0.380243      1.481586
H      3.194211      0.673570      3.374270
C      4.782243     -1.655361     -0.483290
C      4.710187     -0.221505      1.434148
C      5.472202     -0.813654      0.437201
H      5.382082     -2.163408     -1.250102
H      5.176939      0.408677      2.205071
Co     0.011200     -0.225915      1.397336
N      1.279089      0.365917      2.637343
O      1.301903     -1.252397      0.450301
C      0.691724      0.924562      3.861363
C     -0.699117      1.417606      3.495769
C     -2.655697     -2.400881     -1.821199
C     -1.910296     -1.272131     -2.574339
C     -1.668249     -3.510978     -1.393245
C     -3.670744     -3.025037     -2.795788
H     -2.631215     -0.517780     -2.950168
H     -1.185521     -0.759288     -1.916066
H     -1.362752     -1.688457     -3.445068
H     -2.204634     -4.328919     -0.869589
H     -1.171730     -3.944615     -2.286177
H     -0.889663     -3.111557     -0.720901
H     -3.130251     -3.432500     -3.673717
H     -4.232895     -3.862665     -2.334194
H     -4.401902     -2.281112     -3.173253
C      2.749923     -2.853029     -1.479883
C      2.023910     -3.963573     -0.683265
C      1.745046     -2.099061     -2.379847
C      3.786246     -3.530483     -2.394558
H      2.747375     -4.540689     -0.071709
H      1.257576     -3.535099     -0.012254
H      1.521948     -4.667721     -1.378480
H      2.264174     -1.321356     -2.976855
H      1.261456     -2.805072     -3.086345
H      0.956560     -1.617584     -1.776336
H      3.266871     -4.235177     -3.074560
H      4.326744     -2.797961     -3.028463
H      4.535113     -4.113215     -1.820068
C      6.984400     -0.594839      0.279224
C      7.720359     -1.952223      0.339866
C      7.246816      0.075821     -1.089544
C      7.550787      0.314984      1.382188
H      7.548843     -2.451113      1.315131
H      7.379326     -2.643310     -0.456435
H      8.813405     -1.808511      0.212108
H      6.726835      1.053551     -1.154838
H      8.332941      0.248986     -1.239657
H      6.885871     -0.551682     -1.928780
H      8.640919      0.453599      1.235588
H      7.081820      1.319729      1.366582
H      7.401920     -0.120806      2.390985
C     -6.963667     -1.357102      0.724445
C     -7.565422     -0.674973     -0.525643
C     -7.373504     -2.847410      0.745147
C     -7.544389     -0.676513      1.975334
H     -7.288615      0.398199     -0.560996
H     -7.207809     -1.145281     -1.463268
H     -8.673028     -0.747028     -0.514939
H     -6.959768     -3.358221      1.638060
H     -8.478657     -2.948182      0.769194
H     -7.006701     -3.386992     -0.150650
H     -8.648488     -0.777049      1.982818
H     -7.160322     -1.136470      2.908362
H     -7.308159      0.406627      2.001113
C     -0.007055      1.358369      0.288402
C     -1.196180      1.888793     -0.058486
H     -2.129575      1.425323      0.306276
C      1.365160      1.809546     -0.143952
C      1.606442      1.706161     -1.666400
C      1.788630      3.192742      0.397386
H      2.103661      1.112510      0.290872
C      3.081765      1.976139     -1.989855
H      0.964646      2.434623     -2.207597
H      1.306035      0.698699     -2.014258
C      3.260960      3.470424      0.058582
H      1.143010      3.987996     -0.035707
H      1.629737      3.225945      1.496499
C      3.533693      3.338999     -1.446740
H      3.251683      1.921581     -3.086166
H      3.704632      1.172189     -1.535902
H      3.557285      4.478419      0.419497
H      3.898626      2.738451      0.604317
H      4.612566      3.501749     -1.656173
H      2.986071      4.145033     -1.986519
C     -1.456978      3.077769     -0.957327
C     -2.182203      2.640000     -2.248021
C     -2.283495      4.149416     -0.215543
H     -0.496067      3.546970     -1.255918
C     -2.531689      3.832233     -3.147420
H     -3.112673      2.096775     -1.964950
H     -1.552801      1.905278     -2.791188
C     -2.631967      5.340640     -1.117089
H     -3.222030      3.677224      0.155969
H     -1.726962      4.486630      0.685052
C     -3.351571      4.887161     -2.393858
H     -3.078882      3.484502     -4.049103
H     -1.589771      4.298440     -3.516151
H     -3.250984      6.076051     -0.560526
H     -1.693976      5.871868     -1.396895
H     -3.564936      5.757457     -3.049855
H     -4.339300      4.452088     -2.119340
H      1.324637      1.735573      4.280702
H      0.619357      0.119530      4.626574
H     -1.342873      1.552937      4.391094
H     -0.630671      2.391375      2.960781


Geometry of complex: (Co-1)-III-E-BocNCy-CCH-CMe2OH
---------------------------------------------------

128
Stoichiometry = H72C47CoN3O5
C     -1.199115     -0.360952      2.908619
C     -1.849251     -1.281414      2.023777
C     -1.149859     -1.868760      0.902514
H     -3.714713     -1.040808      3.094110
H     -1.768423     -0.043801      3.805549
C     -3.229746     -1.544451      2.245329
C     -1.872602     -2.823866      0.089515
C     -3.233732     -2.999161      0.343214
C     -3.959566     -2.353291      1.384488
H     -3.791951     -3.673850     -0.319176
O      0.075194     -1.539572      0.597985
N     -0.013002      0.166734      2.729058
C      3.661967     -0.460082     -0.085004
C      3.779045      0.440476      2.240626
C      4.381100     -0.784569     -1.299655
C      4.424956      0.043249      1.033886
H      4.438526      0.715914      3.088614
C      5.761988     -0.597210     -1.311478
C      5.839933      0.185818      0.951488
C      6.532358     -0.119228     -0.211068
H      6.299779     -0.834731     -2.239026
H      6.364458      0.569330      1.838727
Co     1.155784     -0.117414      1.309685
N      2.479041      0.531686      2.435144
O      2.374332     -0.641439     -0.025184
C      1.997907      0.920520      3.771293
C      0.504699      1.179808      3.645973
C     -1.157894     -3.586965     -1.039791
C     -0.672007     -2.595749     -2.122803
C      0.042261     -4.359951     -0.442832
C     -2.085489     -4.610124     -1.720016
H     -1.532581     -2.069766     -2.583419
H      0.017978     -1.847097     -1.695966
H     -0.138895     -3.142756     -2.927237
H     -0.305641     -5.105861      0.300919
H      0.584276     -4.901659     -1.245110
H      0.751785     -3.672772      0.052673
H     -1.516115     -5.158709     -2.496867
H     -2.478892     -5.358820     -1.002298
H     -2.945988     -4.125644     -2.225045
C      3.627877     -1.321161     -2.528509
C      2.982108     -2.677238     -2.160918
C      2.545000     -0.306553     -2.968161
C      4.565911     -1.552675     -3.726816
H      3.760993     -3.414304     -1.876985
H      2.278117     -2.565997     -1.318007
H      2.424710     -3.084872     -3.029469
H      3.012378      0.646509     -3.290451
H      1.969488     -0.712017     -3.825913
H      1.841893     -0.085542     -2.145351
H      3.974637     -1.929893     -4.585180
H      5.065645     -0.617514     -4.052958
H      5.348343     -2.307708     -3.507469
C      8.052368      0.044532     -0.365267
C      8.682672     -1.321057     -0.722019
C      8.341627      1.057254     -1.497001
C      8.708353      0.559180      0.926928
H      8.493701     -2.064554      0.078527
H      8.270763     -1.730957     -1.665668
H      9.780644     -1.221906     -0.850452
H      7.901610      2.047593     -1.261778
H      9.435270      1.187542     -1.634564
H      7.918895      0.723466     -2.465549
H      9.802602      0.661168      0.781086
H      8.316801      1.554859      1.218519
H      8.547732     -0.137571      1.774497
C     -5.485425     -2.511701      1.465475
C     -6.103289     -1.817802      0.226981
C     -5.872721     -4.006544      1.473521
C     -6.064498     -1.853482      2.729417
H     -5.854067     -0.736967      0.213845
H     -5.728430     -2.257640     -0.718857
H     -7.209175     -1.917025      0.232025
H     -5.431001     -4.526042      2.347957
H     -6.975236     -4.119761      1.525115
H     -5.529715     -4.531028      0.559877
H     -7.162828     -2.000203      2.761832
H     -5.638259     -2.293712      3.653844
H     -5.877658     -0.760657      2.746631
C      0.489386      1.493200      0.431788
C      1.006093      2.697429      0.107151
H      0.281802      3.324327     -0.453900
C     -0.959265      1.236019      0.024648
C     -1.978643      2.231076      0.607973
C     -1.176597      1.146177     -1.495669
H     -1.274957      0.258347      0.416915
C     -3.406739      1.762522      0.306641
H     -1.810410      3.244176      0.183368
H     -1.853850      2.316089      1.707964
C     -2.603213      0.683894     -1.790121
H     -0.984957      2.136606     -1.962305
H     -0.462219      0.427433     -1.942578
H     -4.148296      2.511051      0.635067
H     -3.608044      0.821599      0.874509
H     -2.832504      0.701082     -2.871270
H     -2.720826     -0.370568     -1.440780
N     -3.599574      1.522174     -1.122274
C     -4.807379      1.701287     -1.759580
O     -5.019109      1.402146     -2.931132
O     -5.728668      2.246918     -0.911034
C     -7.075777      2.578700     -1.388046
C     -6.997177      3.621624     -2.508888
C     -7.803592      1.304878     -1.835263
C     -7.739112      3.170036     -0.141246
H     -6.430692      4.510739     -2.166249
H     -6.496868      3.199246     -3.398876
H     -8.018072      3.949760     -2.789442
H     -7.821001      0.562436     -1.012233
H     -8.851246      1.546234     -2.104968
H     -7.299336      0.856704     -2.710171
H     -8.784984      3.458998     -0.363911
H     -7.746394      2.428954      0.682537
H     -7.191163      4.069459      0.202989
C      2.292397      3.507255      0.204331
C      3.399300      2.927466     -0.688341
H      4.284091      3.601337     -0.690136
H      3.733577      1.935937     -0.340286
H      3.028885      2.828294     -1.726378
C      2.779996      3.742784      1.642566
H      1.963489      4.181258      2.249113
H      3.130968      2.811684      2.115935
H      3.630173      4.457907      1.636764
O      1.892939      4.789941     -0.334283
H      2.706336      5.324204     -0.391786
H     -0.007862      1.149369      4.630732
H      0.333395      2.176966      3.184442
H      2.537476      1.815762      4.147055
H      2.183410      0.085278      4.482639


Geometry of complex: (Co-1)-III-Z-BocNCy-CCH-CMe2OH
---------------------------------------------------

128
Stoichiometry = H72C47CoN3O5
C     -3.764545      0.272856      2.356615
C     -4.443142     -0.055619      1.143230
C     -3.724577     -0.584922      0.006290
H     -6.334352      0.600301      1.965407
H     -4.378420      0.699029      3.175632
C     -5.838884      0.213787      1.062832
C     -4.442050     -0.706835     -1.244473
C     -5.805301     -0.418806     -1.247674
C     -6.548060      0.022570     -0.114156
H     -6.346063     -0.519351     -2.198274
O     -2.474744     -0.946430      0.072500
N     -2.472034      0.165811      2.561982
C      1.182989     -1.991581      0.624525
C      1.161814     -1.041860      2.940732
C      1.930603     -2.737100     -0.368476
C      1.874112     -1.614772      1.838458
H      1.706812     -0.971864      3.904142
C      3.303823     -2.880241     -0.175680
C      3.277890     -1.815490      1.971082
C      4.025330     -2.391288      0.952835
H      3.877444     -3.399828     -0.954717
H      3.757170     -1.467018      2.897455
Co    -1.215263     -0.563052      1.414651
N     -0.071097     -0.589098      2.901043
O     -0.065284     -1.691554      0.410437
C     -0.710942     -0.151154      4.147297
C     -1.863014      0.757478      3.749717
C     -3.690203     -1.084723     -2.531899
C     -2.560756     -0.050193     -2.767282
C     -3.105326     -2.509698     -2.401508
C     -4.613005     -1.061301     -3.763736
H     -2.976401      0.976955     -2.817269
H     -1.825575     -0.068842     -1.943021
H     -2.034337     -0.270840     -3.719191
H     -3.917113     -3.253291     -2.263307
H     -2.547154     -2.780311     -3.321940
H     -2.415088     -2.577309     -1.542527
H     -4.024485     -1.325600     -4.665227
H     -5.440543     -1.795745     -3.682669
H     -5.052702     -0.057530     -3.935398
C      1.219529     -3.342076     -1.592876
C      0.094106     -4.285417     -1.104055
C      0.622968     -2.225067     -2.478822
C      2.182246     -4.169364     -2.464096
H      0.515417     -5.118181     -0.504546
H     -0.640760     -3.740141     -0.484383
H     -0.440519     -4.722572     -1.972413
H      1.423053     -1.556542     -2.857643
H      0.108845     -2.669381     -3.355901
H     -0.113573     -1.622501     -1.919418
H      1.619314     -4.613264     -3.309499
H      2.992792     -3.548931     -2.898400
H      2.647002     -5.002336     -1.898023
C      5.556985     -2.507389      0.980281
C      5.968621     -3.995860      0.932797
C      6.133337     -1.770187     -0.252308
C      6.156213     -1.870422      2.245180
H      5.576712     -4.542424      1.814363
H      5.582100     -4.500332      0.024709
H      7.074028     -4.095324      0.927043
H      5.831380     -0.703524     -0.259320
H      7.242527     -1.818024     -0.249884
H      5.782056     -2.220239     -1.202460
H      7.261190     -1.957665      2.225365
H      5.907236     -0.792050      2.316091
H      5.800054     -2.371020      3.168385
C     -8.052368      0.301579     -0.256541
C     -8.268953      1.409650     -1.312754
C     -8.770345     -0.990045     -0.709722
C     -8.678648      0.765591      1.069206
H     -7.759843      2.346900     -1.010008
H     -7.870087      1.116448     -2.304232
H     -9.350880      1.625045     -1.436077
H     -8.638005     -1.798536      0.037470
H     -9.858232     -0.808421     -0.834691
H     -8.378198     -1.360037     -1.677994
H     -9.764228      0.944769      0.932636
H     -8.562670      0.003546      1.866393
H     -8.227366      1.712864      1.427804
C     -0.692822      1.157509      0.651052
C     -1.703604      1.959720      0.267559
H     -2.736581      1.624194      0.453581
C      0.806327      1.293366      0.568259
C      1.429246      1.086972     -0.826461
C      1.417202      2.548851      1.221194
H      1.226037      0.461463      1.161456
C      2.947831      0.934691     -0.704402
H      1.190954      1.936627     -1.493693
H      1.012812      0.175075     -1.291605
C      2.934164      2.377844      1.327698
H      1.184342      3.459368      0.631393
H      0.996905      2.699785      2.237473
H      3.420201      0.894722     -1.700722
H      3.185689     -0.024537     -0.190279
H      3.433309      3.291287      1.700104
H      3.152202      1.556864      2.055293
N      3.538708      2.051220      0.038995
C     -1.802168      3.334747     -0.397910
C     -1.776143      4.431402      0.685904
H     -0.798083      4.468267      1.204276
H     -1.964816      5.430195      0.234973
H     -2.566887      4.235051      1.436065
C     -0.787032      3.628944     -1.507537
H     -1.051260      4.588041     -2.002947
H      0.244011      3.738079     -1.123723
H     -0.805021      2.825344     -2.267927
O     -3.117831      3.299464     -0.993131
H     -3.233991      4.150265     -1.455588
C      4.802531      2.540949     -0.207749
O      5.351401      3.403795      0.472741
O      5.353781      1.934356     -1.298614
C      6.680447      2.331615     -1.786233
C      6.661839      3.803790     -2.212570
C      7.741708      2.054776     -0.714197
C      6.882649      1.415156     -2.995984
H      5.860111      3.977049     -2.958235
H      6.488311      4.459197     -1.339952
H      7.630719      4.072676     -2.678866
H      7.709270      0.990530     -0.406321
H      8.750115      2.264176     -1.123799
H      7.573099      2.690450      0.173433
H      7.865932      1.613385     -3.465840
H      6.847416      0.351305     -2.688053
H      6.090585      1.586039     -3.751593
H      0.013148      0.359334      4.817683
H     -1.102433     -1.042845      4.686342
H     -1.477410      1.762778      3.466787
H     -2.598520      0.884172      4.572798


Geometry of complex: (Co-1)-III-E-CMe2OH-CCH-BocNCy
---------------------------------------------------

128
Stoichiometry = H72C47CoN3O5
C     -3.483487     -2.278580     -1.102537
C     -4.466466     -1.276758     -0.832840
C     -4.097389     -0.007227     -0.250471
H     -6.032962     -2.562651     -1.588567
H     -3.840213     -3.217821     -1.571154
C     -5.817992     -1.568868     -1.169372
C     -5.136541      0.994876     -0.127974
C     -6.439235      0.632369     -0.472871
C     -6.830583     -0.640107     -0.976863
H     -7.224568      1.390973     -0.357570
O     -2.875583      0.263171      0.132808
N     -2.202303     -2.185079     -0.845601
C      0.764414      1.363558     -0.251949
C      1.056877     -0.556353     -1.830557
C      1.352740      2.562631      0.311141
C      1.491165      0.700669     -1.312590
H      1.634821     -0.967561     -2.682731
C      2.578819      2.992715     -0.198270
C      2.728517      1.216266     -1.793678
C      3.308655      2.347452     -1.238569
H      3.024888      3.893506      0.243182
H      3.235970      0.655403     -2.591842
Co    -1.267430     -0.709354     -0.198459
N      0.090285     -1.303888     -1.340558
O     -0.385245      0.926243      0.183640
C     -0.147090     -2.621171     -1.953506
C     -1.286453     -3.268570     -1.176104
C     -4.799795      2.436814      0.294683
C     -4.149068      2.468091      1.695367
C     -3.836810      3.032447     -0.761020
C     -6.051943      3.332102      0.345816
H     -4.817351      2.006036      2.450512
H     -3.187812      1.927617      1.699377
H     -3.957275      3.516977      2.001802
H     -4.327463      3.068879     -1.755053
H     -3.548714      4.066471     -0.480786
H     -2.914384      2.429329     -0.845544
H     -5.752987      4.358329      0.639126
H     -6.558718      3.404353     -0.637948
H     -6.790338      2.975153      1.092804
C      0.642079      3.331559      1.439761
C     -0.738954      3.805714      0.936364
C      0.463508      2.414035      2.671768
C      1.436993      4.571233      1.887489
H     -0.630948      4.472987      0.056856
H     -1.365729      2.945491      0.648277
H     -1.264733      4.370616      1.734079
H      1.448973      2.146472      3.104950
H     -0.118331      2.940346      3.456721
H     -0.070321      1.484100      2.406068
H      0.883867      5.084411      2.699581
H      2.438227      4.306459      2.284695
H      1.570934      5.302259      1.064183
C      4.672975      2.904615     -1.674487
C      4.468755      4.308484     -2.288634
C      5.612531      3.007810     -0.450316
C      5.346784      2.000974     -2.721343
H      3.807981      4.260551     -3.177976
H      4.006100      5.007070     -1.562734
H      5.441141      4.742996     -2.601078
H      5.799265      2.017562      0.012149
H      6.592063      3.430125     -0.757041
H      5.198148      3.674163      0.332451
H      6.335449      2.418057     -2.999652
H      5.516359      0.978583     -2.326272
H      4.745639      1.921543     -3.649988
C     -8.309215     -0.910275     -1.296106
C     -9.146010     -0.740638     -0.007492
C     -8.798092      0.095673     -2.363243
C     -8.528347     -2.334110     -1.834511
H     -8.820356     -1.458462      0.772310
H     -9.049089      0.279982      0.413550
H    -10.221882     -0.918436     -0.214474
H     -8.214789     -0.008029     -3.300490
H     -9.868443     -0.077216     -2.600588
H     -8.697017      1.143994     -2.018232
H     -9.604239     -2.497188     -2.046469
H     -7.973030     -2.506626     -2.778742
H     -8.211674     -3.103466     -1.101442
C     -0.762436     -1.585666      1.486329
C      0.510417     -1.859667      1.845105
H      0.586970     -2.363386      2.828959
C      1.828246     -1.496437      1.236084
C      2.726067     -0.757754      2.245580
C      2.646555     -2.671058      0.674862
H      1.650619     -0.795400      0.409506
C      3.969932     -0.212866      1.551583
H      3.008631     -1.446902      3.071952
H      2.173519      0.089282      2.696829
C      3.903572     -2.159537     -0.035537
H      2.924613     -3.363988      1.499227
H      2.047626     -3.260649     -0.049970
H      4.687358      0.223611      2.270306
H      3.670746      0.605337      0.856651
H      4.556501     -2.996496     -0.339564
H      3.597579     -1.629151     -0.970315
N      4.686701     -1.254325      0.806166
C      6.029992     -1.041096      0.594287
O      6.676076     -0.143794      1.132735
O      6.538958     -1.947609     -0.288507
C      7.963670     -1.927330     -0.640981
C      8.316623     -0.604037     -1.331169
C      8.820189     -2.173687      0.606268
C      8.084439     -3.096726     -1.621874
H      7.654029     -0.436266     -2.204034
H      8.207162      0.244304     -0.631895
H      9.362877     -0.638883     -1.695297
H      8.514109     -3.117001      1.101445
H      9.886312     -2.265821      0.317383
H      8.711696     -1.340589      1.323815
H      9.128825     -3.191915     -1.978204
H      7.791279     -4.046993     -1.133415
H      7.426412     -2.937415     -2.498977
C     -1.865725     -1.831371      2.551502
C     -2.194665     -0.487467      3.222848
H     -1.289824     -0.094777      3.724383
H     -2.537346      0.252810      2.479442
H     -2.999878     -0.618605      3.978554
C     -3.143799     -2.514437      2.056400
H     -3.736285     -1.876434      1.382156
H     -2.907663     -3.470215      1.550711
H     -3.784157     -2.744231      2.933794
O     -1.287239     -2.713931      3.543028
H     -1.904705     -2.692789      4.297119
H     -0.435431     -2.487699     -3.019839
H      0.773709     -3.240750     -1.922918
H     -0.901173     -3.697691     -0.225878
H     -1.784962     -4.071418     -1.759725


Geometry of complex: (Co-1)-III-Z-CMe2OH-CCH-BocNCy
---------------------------------------------------

128
Stoichiometry = H72C47CoN3O5
C      1.148358     -0.065341      2.450626
C      1.567712      1.116308      1.761832
C      0.724090      1.739868      0.764922
H      3.488785      1.054596      2.758132
H      1.847566     -0.480020      3.204283
C      2.891989      1.581935      1.999785
C      1.279520      2.849633      0.017656
C      2.591252      3.234064      0.292692
C      3.436741      2.624989      1.264179
H      3.015676      4.057324     -0.296954
O     -0.489883      1.329886      0.526548
N      0.060964     -0.753344      2.194880
C     -4.094607      0.060843      0.254369
C     -3.610856     -1.754888      1.898650
C     -5.116611      0.815052     -0.445461
C     -4.531305     -1.051421      1.066502
H     -4.049532     -2.500887      2.592372
C     -6.428473      0.345124     -0.390329
C     -5.896837     -1.455232      1.092564
C     -6.861857     -0.793900      0.347733
H     -7.192807      0.906212     -0.944067
H     -6.158990     -2.318022      1.722126
Co    -1.296609     -0.317952      1.009639
N     -2.305114     -1.599738      1.930787
O     -2.841046      0.412316      0.171797
C     -1.565464     -2.334329      2.970851
C     -0.085387     -2.109043      2.716390
C      0.449440      3.551539     -1.071398
C      0.076322      2.533552     -2.175451
C     -0.828132      4.142161     -0.434978
C      1.221213      4.704930     -1.737386
H      0.985716      2.198752     -2.714576
H     -0.425363      1.645342     -1.751526
H     -0.603165      3.004396     -2.915356
H     -0.568822      4.892923      0.339489
H     -1.444186      4.645628     -1.208841
H     -1.436357      3.348716      0.031131
H      0.578387      5.175544     -2.508260
H      1.501738      5.494713     -1.010813
H      2.143509      4.355075     -2.244608
C     -4.779120      2.144169     -1.144743
C     -4.310802      3.135758     -0.052734
C     -3.672483      1.961037     -2.205816
C     -6.003456      2.757936     -1.848521
H     -5.123264      3.318560      0.679639
H     -3.431596      2.740280      0.488193
H     -4.028843      4.107981     -0.506596
H     -3.988778      1.235549     -2.983236
H     -3.465270      2.928758     -2.707868
H     -2.737227      1.603198     -1.744123
H     -5.706698      3.712582     -2.327343
H     -6.401420      2.095709     -2.644700
H     -6.826931      2.986503     -1.141822
C     -8.341253     -1.207141      0.306895
C     -9.216035     -0.045598      0.831747
C     -8.737095     -1.530814     -1.151882
C     -8.613862     -2.449140      1.171898
H     -8.952857      0.204710      1.879351
H     -9.089420      0.872762      0.224482
H    -10.290524     -0.322115      0.801067
H     -8.129452     -2.368952     -1.549102
H     -9.807078     -1.820037     -1.211233
H     -8.586737     -0.660063     -1.820874
H     -9.686423     -2.723497      1.112925
H     -8.025331     -3.324576      0.830066
H     -8.374790     -2.267250      2.239337
C      4.884954      3.112864      1.420863
C      5.632015      2.925079      0.079149
C      4.881452      4.609275      1.808123
C      5.636404      2.330187      2.510625
H      5.662808      1.861160     -0.232716
H      5.153322      3.501453     -0.738030
H      6.678249      3.285179      0.168839
H      4.355771      4.769389      2.771465
H      5.920468      4.984714      1.913745
H      4.377898      5.231736      1.041662
H      6.675504      2.706865      2.596292
H      5.156695      2.442550      3.504424
H      5.694873      1.249738      2.271108
C     -0.442783     -1.335429     -0.439951
C      0.875942     -1.097409     -0.586406
H      1.374618     -0.461931      0.158334
C      1.899303     -1.532701     -1.616235
C      2.795618     -0.327538     -1.974418
C      2.745239     -2.689668     -1.037076
H      1.404250     -1.912275     -2.531289
C      4.011597     -0.733907     -2.812363
H      3.160368      0.158533     -1.041690
H      2.199207      0.439694     -2.508899
C      3.964965     -3.006335     -1.910831
H      3.105353     -2.412312     -0.020794
H      2.091816     -3.578713     -0.929646
H      4.697824      0.118683     -2.966135
H      3.692160     -1.112349     -3.808674
H      4.608581     -3.775192     -1.449735
H      3.634122     -3.389128     -2.902099
C     -1.241743     -2.184977     -1.440852
C     -2.483166     -2.886288     -0.889531
H     -2.221300     -3.516489     -0.019097
H     -3.280076     -2.181856     -0.602699
H     -2.898908     -3.545340     -1.681394
C     -1.626091     -1.289377     -2.633518
H     -2.178814     -1.874833     -3.400294
H     -2.273355     -0.458504     -2.298397
H     -0.719720     -0.855453     -3.097342
O     -0.336134     -3.230180     -1.877385
H     -0.820748     -3.726727     -2.563817
N      4.755867     -1.797810     -2.142394
C      5.824709     -1.433686     -1.355438
O      6.334483     -0.314513     -1.358106
O      6.245784     -2.482664     -0.592081
C      7.391984     -2.338177      0.310451
C      8.657978     -2.014142     -0.491070
C      7.095452     -1.272806      1.373250
C      7.494448     -3.725296      0.950675
H      8.825506     -2.784131     -1.270551
H      8.567707     -1.025884     -0.976935
H      9.538305     -2.007098      0.182412
H      6.140219     -1.500701      1.888335
H      7.902807     -1.262968      2.132551
H      7.022946     -0.270791      0.914156
H      8.338430     -3.755743      1.667325
H      6.561172     -3.972738      1.494318
H      7.661878     -4.499471      0.176113
H      0.282932     -2.801731      1.927261
H      0.523562     -2.267284      3.632197
H     -1.822161     -3.414857      2.954579
H     -1.850677     -1.933710      3.968856


Geometry of complex: Co-2
-------------------------

87
Stoichiometry = H46C36CoN2O2
C     -2.585780      2.078897     -0.127208
C     -3.273391      0.840480     -0.080039
C     -2.561958     -0.407373      0.079311
H     -5.185503      1.838937     -0.289429
H     -3.219938      2.978422     -0.217945
C     -4.699325      0.861285     -0.159042
C     -3.340396     -1.621513      0.213471
C     -4.726663     -1.518670      0.127671
C     -5.446464     -0.301017     -0.067424
H     -5.313355     -2.442212      0.219879
O     -1.259259     -0.458443      0.109391
N     -1.269508      2.251291     -0.053632
C      2.561951     -0.407362     -0.079408
C      2.585736      2.078883      0.127307
C      3.340421     -1.621480     -0.213605
C      3.273353      0.840476      0.080148
H      3.219876      2.978400      0.218268
C      4.726675     -1.518639     -0.127584
C      4.699274      0.861282      0.159384
C      5.446438     -0.301005      0.067761
H      5.313386     -2.442168     -0.219806
H      5.185425      1.838923      0.289947
Co    -0.000012      0.897677     -0.000167
N      1.269479      2.251284      0.053483
O      1.259251     -0.458443     -0.109599
C     -2.647313     -2.973235      0.452997
C     -1.712324     -3.291515     -0.736108
C     -1.844530     -2.901070      1.774040
C     -3.657487     -4.127790      0.580443
H     -2.292436     -3.361612     -1.679051
H     -0.939820     -2.512674     -0.853919
H     -1.204664     -4.264727     -0.573644
H     -2.525336     -2.726090      2.632136
H     -1.309097     -3.856782      1.949627
H     -1.099397     -2.085875      1.745849
H     -3.108201     -5.073563      0.760705
H     -4.355624     -3.982722      1.430144
H     -4.256310     -4.263861     -0.343313
C      2.647384     -2.973190     -0.453338
C      1.712387     -3.291665      0.735707
C      1.844626     -2.900864     -1.774389
C      3.657592     -4.127697     -0.580940
H      2.292489     -3.361888      1.678647
H      0.939865     -2.512858      0.853623
H      1.204748     -4.264864      0.573094
H      2.525447     -2.725711     -2.632439
H      1.309257     -3.856580     -1.950142
H      1.099447     -2.085716     -1.746094
H      3.108339     -5.073446     -0.761428
H      4.355787     -3.982441     -1.430561
H      4.256353     -4.263946      0.342831
C      6.980112     -0.337031      0.154107
C      7.401068     -1.226218      1.346630
C      7.552968     -0.926080     -1.155413
C      7.577288      1.065312      0.358489
H      7.007537     -0.820289      2.300390
H      7.023485     -2.262778      1.240896
H      8.507152     -1.277678      1.422148
H      7.267876     -0.302888     -2.027023
H      8.660941     -0.970969     -1.109401
H      7.183711     -1.954275     -1.341603
H      8.682292      1.000258      0.419501
H      7.329197      1.744404     -0.482274
H      7.217903      1.531806      1.298035
C     -6.980153     -0.337048     -0.153521
C     -7.401291     -1.226125     -1.346062
C     -7.552789     -0.926231      1.156035
C     -7.577378      1.065308     -0.357670
H     -7.007914     -0.820103     -2.299845
H     -7.023682     -2.262692     -1.240486
H     -8.507387     -1.277587     -1.421410
H     -7.267581     -0.303105      2.027656
H     -8.660768     -0.971148      1.110191
H     -7.183472     -1.954430      1.342080
H     -8.682390      1.000245     -0.418523
H     -7.329170      1.744320      0.483122
H     -7.218141      1.531901     -1.297224
C      0.707999      3.551960      0.028296
C     -0.708016      3.551965     -0.028519
C     -1.408235      4.772134     -0.046788
H     -2.505930      4.791384     -0.077581
C      1.408237      4.772120      0.046468
C      0.701915      5.982959      0.022108
H      1.254492      6.933913      0.038292
C     -0.701898      5.982966     -0.022510
H     -1.254462      6.933926     -0.038780
H      2.505933      4.791354      0.077218


Geometry of complex: (Co-2)-III-E-MeCCHMe
-----------------------------------------

98
Stoichiometry = H53C40CoN2O2
C      2.608526      1.978284     -0.341934
C      3.298957      0.737061     -0.340006
C      2.596567     -0.524105     -0.227513
H      5.198401      1.755615     -0.563483
H      3.227216      2.876835     -0.521850
C      4.720092      0.768980     -0.479324
C      3.380341     -1.742712     -0.269871
C      4.762008     -1.625772     -0.393844
C      5.473983     -0.392145     -0.498503
H      5.352624     -2.551335     -0.415086
O      1.304719     -0.591050     -0.110435
N      1.307944      2.155180     -0.165388
C     -2.503123     -0.542938     -0.080011
C     -2.465213      1.879344     -0.699029
C     -3.327625     -1.705424      0.184376
C     -3.154934      0.643962     -0.594892
H     -3.033843      2.730714     -1.117714
C     -4.673382     -1.643017     -0.166774
C     -4.538233      0.618710     -0.949316
C     -5.315652     -0.510777     -0.755131
H     -5.291776     -2.530081      0.025499
H     -4.972736      1.542259     -1.358694
Co     0.039556      0.795273      0.095367
N     -1.223492      2.112655     -0.296275
O     -1.221529     -0.600023      0.122419
C      2.688584     -3.115611     -0.202551
C      1.865149     -3.236325      1.102088
C      1.770628     -3.269623     -1.438930
C      3.703577     -4.273117     -0.221963
H      2.521474     -3.119060      1.988870
H      1.067473     -2.474382      1.147059
H      1.390815     -4.237636      1.159620
H      2.369586     -3.241082     -2.372068
H      1.236178     -4.241178     -1.402515
H      1.018164     -2.461422     -1.479525
H      3.158467     -5.237003     -0.173483
H      4.311042     -4.283850     -1.149908
H      4.393873     -4.237632      0.645728
C     -2.715917     -2.959371      0.832446
C     -1.660083     -3.561629     -0.121824
C     -2.063139     -2.579035      2.183980
C     -3.776577     -4.039594      1.110902
H     -2.126746     -3.864084     -1.081735
H     -0.859847     -2.832659     -0.333939
H     -1.199816     -4.462574      0.334709
H     -2.827105     -2.196073      2.891407
H     -1.591578     -3.473633      2.641055
H     -1.289221     -1.800551      2.057457
H     -3.291761     -4.910102      1.596590
H     -4.572397     -3.677406      1.793660
H     -4.256368     -4.406687      0.180567
C     -6.808117     -0.589876     -1.111625
C     -7.027552     -1.731420     -2.130746
C     -7.627112     -0.876856      0.167685
C     -7.320013      0.720625     -1.732513
H     -6.455873     -1.544725     -3.062226
H     -6.702667     -2.711278     -1.727513
H     -8.102199     -1.816541     -2.394887
H     -7.489899     -0.068371      0.913964
H     -8.708799     -0.948686     -0.070314
H     -7.325558     -1.830339      0.645342
H     -8.395102      0.624585     -1.985494
H     -7.217655      1.574771     -1.032792
H     -6.777748      0.971560     -2.666608
C      7.004957     -0.413009     -0.626641
C      7.610505     -1.101328      0.618128
C      7.401726     -1.201691     -1.895682
C      7.591676      1.004565     -0.732334
H      7.345489     -0.549682      1.542682
H      7.246532     -2.142023      0.731295
H      8.717134     -1.139215      0.542444
H      6.983103     -0.724302     -2.804634
H      8.505915     -1.238876     -2.001259
H      7.033134     -2.246396     -1.864061
H      8.695295      0.951082     -0.822553
H      7.209789      1.542054     -1.623897
H      7.359384      1.613426      0.164825
C      0.110575      1.001451      2.011439
C     -0.861443      1.482904      2.814926
C      1.409625      0.504053      2.584942
H      1.444066      0.712719      3.675748
H      1.525565     -0.589084      2.442386
H      2.299903      0.977728      2.125136
C     -0.688566      3.413252     -0.256986
C      0.727977      3.440207     -0.170793
C      1.400855      4.673714     -0.091508
H      2.494841      4.709562      0.006057
C     -1.418857      4.616668     -0.257362
H     -2.517524      4.599664     -0.281717
C     -0.737951      5.839282     -0.190266
H     -1.308750      6.779500     -0.179346
C      0.666504      5.866910     -0.107382
H      1.194245      6.829154     -0.032786
H     -0.567454      1.502652      3.885265
C     -2.250930      1.990743      2.551376
H     -2.802550      1.371614      1.820767
H     -2.840196      1.995650      3.489302
H     -2.249580      3.036129      2.171309


Geometry of complex: (Co-2)-III-Z-MeCCHMe
-----------------------------------------

98
Stoichiometry = H53C40CoN2O2
C      2.560409      1.993379     -0.400095
C      3.244075      0.749043     -0.393388
C      2.530616     -0.511048     -0.364951
H      5.157611      1.763212     -0.471189
H      3.196899      2.890385     -0.507725
C      4.671541      0.777113     -0.446212
C      3.312641     -1.732289     -0.386534
C      4.699165     -1.619464     -0.426398
C      5.420592     -0.386885     -0.457155
H      5.286181     -2.547589     -0.432514
O      1.234237     -0.570503     -0.333165
N      1.252683      2.174689     -0.301479
C     -2.581725     -0.502534     -0.177584
C     -2.578549      1.967165     -0.588653
C     -3.388192     -1.684645      0.059360
C     -3.271485      0.733716     -0.485056
H     -3.187536      2.846090     -0.870206
C     -4.764724     -1.582128     -0.120059
C     -4.688415      0.750024     -0.667322
C     -5.454817     -0.391157     -0.502367
H     -5.369872     -2.482303      0.052101
H     -5.154059      1.712310     -0.925459
Co    -0.017269      0.814934     -0.094719
N     -1.288984      2.164691     -0.351903
O     -1.286941     -0.580027     -0.123269
C      2.612943     -3.101275     -0.369735
C      1.732597     -3.220040      0.897042
C      1.752919     -3.238397     -1.648609
C      3.620324     -4.265134     -0.353308
H      2.357242     -3.148062      1.811160
H      0.968242     -2.424596      0.932135
H      1.217706     -4.202893      0.911405
H      2.394693     -3.201744     -2.552652
H      1.215028     -4.208676     -1.647726
H      1.005774     -2.427294     -1.715065
H      3.067012     -5.225494     -0.338281
H      4.269880     -4.272012     -1.252515
H      4.269996     -4.242363      0.545595
C     -2.727252     -2.995730      0.517836
C     -1.759801     -3.498624     -0.576964
C     -1.960308     -2.743593      1.839186
C     -3.763985     -4.102784      0.780562
H     -2.308434     -3.704648     -1.518914
H     -0.974121     -2.751841     -0.781449
H     -1.270647     -4.440446     -0.252239
H     -2.659052     -2.423542      2.639386
H     -1.462224     -3.677032      2.173577
H     -1.185866     -1.964806      1.716635
H     -3.240995     -5.017826      1.123877
H     -4.489606     -3.818379      1.570030
H     -4.331677     -4.370699     -0.134020
C     -6.980104     -0.427867     -0.683565
C     -7.336001     -1.449807     -1.787587
C     -7.644950     -0.853174      0.645738
C     -7.543062      0.943901     -1.091199
H     -6.877178     -1.162053     -2.755055
H     -6.979087     -2.468420     -1.535961
H     -8.435613     -1.504211     -1.928176
H     -7.408268     -0.132049      1.454061
H     -8.748205     -0.896835      0.532779
H     -7.302756     -1.853994      0.976686
H     -8.642099      0.878187     -1.220855
H     -7.344137      1.715625     -0.320142
H     -7.113520      1.295032     -2.051272
C      6.956263     -0.412066     -0.497404
C      7.486845     -1.134228      0.762339
C      7.422550     -1.170623     -1.761122
C      7.553054      1.004773     -0.533231
H      7.170589     -0.604700      1.683727
H      7.113904     -2.175776      0.828001
H      8.595888     -1.175051      0.749602
H      7.058837     -0.668306     -2.680216
H      8.530849     -1.210784     -1.803876
H      7.048778     -2.213797     -1.777359
H      8.659821      0.948164     -0.562764
H      7.223556      1.566814     -1.430526
H      7.272903      1.591494      0.365013
C      0.009078      0.919554      1.826642
C      1.172487      0.687402      2.466519
H      2.082695      0.483606      1.878128
C     -1.307909      1.230183      2.470298
H     -1.252144      1.096831      3.570973
H     -1.620147      2.278200      2.278216
H     -2.124044      0.576774      2.102224
C      1.395090      0.660915      3.957417
H      0.472941      0.845980      4.540910
H      1.806052     -0.322009      4.275451
H      2.144320      1.424625      4.261094
C     -0.733866      3.458220     -0.314550
C      0.685915      3.465387     -0.281096
C      1.376846      4.691313     -0.218391
H      2.474158      4.714948     -0.170907
C     -1.444754      4.673973     -0.271873
H     -2.543434      4.677641     -0.257828
C     -0.746331      5.886157     -0.220100
H     -1.303911      6.833546     -0.180986
C      0.660906      5.894234     -0.194539
H      1.205313      6.848364     -0.137663


Geometry of complex: (Co-2)-III-E-CyCCHCy
-----------------------------------------

124
Stoichiometry = H69C50CoN2O2
C      2.630067      1.595716     -1.399465
C      3.370571      0.417760     -1.108310
C      2.719349     -0.824230     -0.739993
H      5.230905      1.474491     -1.448463
H      3.214133      2.453967     -1.778887
C      4.794258      0.502398     -1.177662
C      3.559765     -1.982748     -0.507383
C      4.940044     -1.810817     -0.569516
C      5.600210     -0.584039     -0.883032
H      5.572123     -2.684304     -0.361532
O      1.429230     -0.919406     -0.618850
N      1.325894      1.759368     -1.244229
C     -2.376231     -1.014144     -0.575800
C     -2.444237      1.269994     -1.598100
C     -3.142417     -2.164321     -0.136970
C     -3.087521      0.052777     -1.250950
H     -3.052826      2.009738     -2.150343
C     -4.511691     -2.171316     -0.391434
C     -4.489130     -0.047468     -1.501569
C     -5.226605     -1.135823     -1.066807
H     -5.089782     -3.037547     -0.043100
H     -4.973016      0.795474     -2.015647
Co     0.116479      0.447085     -0.654623
N     -1.205258      1.615902     -1.276370
O     -1.094259     -0.972570     -0.369363
C      2.931690     -3.357132     -0.220160
C      2.046759     -3.291534      1.046465
C      2.090914     -3.774333     -1.450421
C      3.998695     -4.442367      0.011299
H      2.654661     -3.007067      1.929799
H      1.229801     -2.558998      0.928762
H      1.598370     -4.286384      1.247443
H      2.738160     -3.877865     -2.345187
H      1.598215     -4.751136     -1.266772
H      1.306669     -3.027232     -1.669145
H      3.496567     -5.411833      0.202420
H      4.657762     -4.579128     -0.870277
H      4.635629     -4.219782      0.891843
C     -2.447075     -3.336772      0.577017
C     -1.400680     -3.952977     -0.379358
C     -1.759600     -2.841412      1.871902
C     -3.440609     -4.445040      0.969255
H     -1.887560     -4.334260     -1.300318
H     -0.640301     -3.206331     -0.664696
H     -0.885660     -4.803378      0.113776
H     -2.517254     -2.498466      2.605702
H     -1.187732     -3.670273      2.337871
H     -1.063950     -2.006587      1.670606
H     -2.892742     -5.260896      1.482037
H     -4.220596     -4.079336      1.668199
H     -3.944007     -4.888416      0.085849
C     -6.747943     -1.256569     -1.241898
C     -7.077353     -2.544641     -2.029741
C     -7.411203     -1.318909      0.153718
C     -7.333783     -0.056138     -2.003870
H     -6.615973     -2.520166     -3.037666
H     -6.706893     -3.451589     -1.511687
H     -8.174660     -2.654897     -2.153849
H     -7.193142     -0.400031      0.735281
H     -8.512678     -1.416420      0.058307
H     -7.046906     -2.183077      0.744370
H     -8.429815     -0.178232     -2.116757
H     -7.158793      0.897073     -1.464875
H     -6.900738      0.036153     -3.020526
C      7.134853     -0.525966     -0.865375
C      7.630006     -0.862197      0.560520
C      7.705053     -1.555272     -1.867399
C      7.660562      0.867874     -1.246906
H      7.232449     -0.134950      1.297498
H      7.308050     -1.873516      0.879773
H      8.738527     -0.831787      0.606070
H      7.365701     -1.332438     -2.899158
H      8.814535     -1.534901     -1.856088
H      7.387730     -2.588823     -1.624116
H      8.768813      0.873793     -1.221901
H      7.348068      1.159014     -2.270260
H      7.307105      1.647226     -0.541723
C      0.231890      1.065232      1.184029
C     -0.795168      1.433416      1.975964
C     -0.715583      2.910963     -1.531853
C      0.699791      2.995452     -1.506753
C      1.331615      4.237029     -1.708685
H      2.425955      4.323743     -1.659946
C     -1.487776      4.065772     -1.759696
H     -2.585380      4.013897     -1.739748
C     -0.848806      5.294102     -1.972569
H     -1.452129      6.198913     -2.137246
C      0.555551      5.379170     -1.945510
H      1.050761      6.350626     -2.090089
H     -0.491519      1.746400      3.000384
C     -2.276561      1.485107      1.755669
C     -3.049800      0.717441      2.846570
C     -2.818870      2.926425      1.651238
H     -2.501346      0.983560      0.801766
C     -4.555213      0.704540      2.552878
H     -2.860170      1.196476      3.835064
H     -2.658647     -0.317096      2.916351
C     -4.325595      2.931369      1.356360
H     -2.620182      3.460716      2.608626
H     -2.262266      3.481051      0.867860
C     -5.112359      2.126320      2.400107
H     -5.101365      0.159768      3.352174
H     -4.730880      0.136275      1.612079
H     -4.707036      3.973516      1.302101
H     -4.496928      2.480444      0.352277
H     -6.190254      2.094469      2.131586
H     -5.050414      2.649315      3.381439
C      1.652955      1.075613      1.713883
C      2.170873      2.490485      2.048138
C      1.854764      0.128378      2.915034
H      2.338162      0.695093      0.937587
C      3.650433      2.443051      2.455388
H      1.559984      2.917273      2.874798
H      2.022904      3.163603      1.177567
C      3.334940      0.072479      3.314354
H      1.242378      0.484847      3.773190
H      1.477086     -0.880742      2.655503
C      3.887072      1.471818      3.620538
H      4.011953      3.459856      2.719474
H      4.253960      2.111696      1.579451
H      3.474469     -0.598359      4.188670
H      3.916678     -0.378378      2.477856
H      4.969537      1.417945      3.864447
H      3.381376      1.868744      4.530022


Geometry of complex: (Co-2)-III-Z-CyCCHCy
-----------------------------------------

124
Stoichiometry = H69C50CoN2O2
C      2.501212      0.876027     -2.128690
C      3.167436     -0.213084     -1.508571
C      2.452619     -1.191632     -0.713769
H      5.069919      0.456385     -2.301500
H      3.128104      1.536280     -2.755509
C      4.584081     -0.303252     -1.672099
C      3.231995     -2.203585     -0.025691
C      4.609538     -2.211556     -0.221609
C      5.325826     -1.289383     -1.045058
H      5.194473     -2.980233      0.300960
O      1.158412     -1.198953     -0.624150
N      1.221913      1.191591     -1.990441
C     -2.663610     -1.045608     -0.685908
C     -2.626328      1.192752     -1.819695
C     -3.484643     -2.117903     -0.156846
C     -3.339889      0.119366     -1.221118
H     -3.244884      1.977405     -2.291802
C     -4.863036     -1.926292     -0.117687
C     -4.762885      0.227298     -1.163274
C     -5.542922     -0.763301     -0.591983
H     -5.477322     -2.729234      0.310990
H     -5.217838      1.141013     -1.572208
Co    -0.059331      0.145192     -1.119647
N     -1.311224      1.343308     -1.846367
O     -1.368821     -1.149051     -0.674543
C      2.541661     -3.213306      0.906727
C      1.821527     -2.442154      2.039318
C      1.531967     -4.060709      0.099261
C      3.547663     -4.177107      1.561361
H      2.559104     -1.904659      2.669185
H      1.109454     -1.699807      1.635260
H      1.264568     -3.148618      2.688847
H      2.051006     -4.629599     -0.699348
H      1.026971     -4.790179      0.765983
H      0.761095     -3.423051     -0.365757
H      3.002855     -4.872377      2.231100
H      4.086060     -4.792817      0.811934
H      4.298793     -3.642932      2.178583
C     -2.838887     -3.423773      0.336697
C     -2.086348     -4.083530     -0.843493
C     -1.863024     -3.125426      1.497905
C     -3.886386     -4.428514      0.849094
H     -2.792820     -4.344990     -1.657666
H     -1.314006     -3.406652     -1.251335
H     -1.588498     -5.016201     -0.507157
H     -2.401693     -2.662692      2.350328
H     -1.399194     -4.067204      1.857255
H     -1.057953     -2.443621      1.174965
H     -3.372719     -5.353521      1.179374
H     -4.451649     -4.035414      1.718875
H     -4.613182     -4.715567      0.061873
C     -7.068155     -0.665106     -0.440142
C     -7.740109     -1.847917     -1.173734
C     -7.424268     -0.719089      1.063659
C     -7.619858      0.646172     -1.024144
H     -7.501666     -1.828266     -2.256371
H     -7.406816     -2.825913     -0.773075
H     -8.843083     -1.798873     -1.061363
H     -6.951790      0.122099      1.610638
H     -8.522837     -0.653602      1.207642
H     -7.078934     -1.661334      1.534039
H     -8.720324      0.683696     -0.895629
H     -7.194258      1.534217     -0.514391
H     -7.407122      0.734389     -2.108859
C      6.851402     -1.419213     -1.171703
C      7.493709     -1.262624      0.225931
C      7.199940     -2.811331     -1.746202
C      7.443723     -0.347473     -2.101932
H      7.260716     -0.268437      0.658182
H      7.128864     -2.031737      0.935603
H      8.597209     -1.362354      0.161113
H      6.755691     -2.945706     -2.753131
H      8.299745     -2.931883     -1.833875
H      6.823710     -3.629715     -1.100526
H      8.542458     -0.475697     -2.175099
H      7.029502     -0.420221     -3.127946
H      7.252532      0.677052     -1.723263
C      0.076541      1.093236      0.556575
C      1.295979      1.450388      1.001488
H      2.190458      1.199784      0.405260
C     -0.711492      2.487992     -2.411542
C      0.702779      2.400787     -2.491353
C      1.444402      3.486464     -2.997287
H      2.541886      3.447671     -3.027373
C     -1.368099      3.655747     -2.846332
H     -2.460004      3.747915     -2.767111
C     -0.622215      4.721771     -3.363689
H     -1.138022      5.635081     -3.694905
C      0.780616      4.637391     -3.438313
H      1.363795      5.485644     -3.826027
C     -1.253815      1.300346      1.240097
C     -1.372780      0.583022      2.603322
C     -1.692649      2.778129      1.345318
H     -2.034367      0.825773      0.617848
C     -2.811348      0.676504      3.128189
H     -0.675416      1.038923      3.338766
H     -1.063974     -0.474719      2.488743
C     -3.127257      2.870688      1.885076
H     -1.000196      3.333156      2.015293
H     -1.614356      3.263432      0.349958
C     -3.279436      2.135579      3.224386
H     -2.894432      0.177252      4.116911
H     -3.484272      0.118575      2.437459
H     -3.433076      3.933522      1.989487
H     -3.820465      2.414095      1.142097
H     -4.333298      2.183080      3.572257
H     -2.671963      2.660455      3.996590
C      1.645297      2.180868      2.279927
C      2.475686      1.283843      3.222193
C      2.412282      3.481933      1.960997
H      0.718366      2.466130      2.820256
C      2.916292      2.027729      4.489337
H      3.371681      0.920204      2.668772
H      1.887073      0.379440      3.480384
C      2.849194      4.223009      3.230841
H      3.310864      3.222100      1.355135
H      1.782677      4.132525      1.317933
C      3.675546      3.317555      4.153228
H      3.538117      1.364119      5.126881
H      2.015472      2.282989      5.092566
H      3.422549      5.136379      2.964793
H      1.944477      4.572424      3.778313
H      3.954971      3.858682      5.081909
H      4.630738      3.055132      3.644166


Geometry of complex: (Co-2)-III-E-BocNCy-CCH-CMe2OH
---------------------------------------------------

132
Stoichiometry = H72C51CoN3O5
C     -1.071232     -2.020205     -2.075814
C     -1.831231     -0.826285     -2.216947
C     -1.266768      0.477858     -1.929776
H     -3.577672     -1.981222     -2.776161
H     -1.542654     -2.942402     -2.461883
C     -3.199744     -0.964190     -2.598605
C     -2.111329      1.635482     -2.149361
C     -3.449054      1.413910     -2.470271
C     -4.043557      0.131620     -2.670214
H     -4.100255      2.292023     -2.570015
O     -0.058290      0.619096     -1.471085
N      0.118435     -2.129288     -1.507932
C      3.515041      0.815661     -0.239156
C      3.831264     -1.606376     -0.778047
C      4.145253      2.061013      0.155017
C      4.369138     -0.331470     -0.466252
H      4.562319     -2.404159     -1.006188
C      5.531651      2.079322      0.277547
C      5.787390     -0.222151     -0.339705
C      6.391977      0.964761      0.037761
H      6.003002      3.022935      0.582903
H      6.383807     -1.126278     -0.529369
Co     1.136107     -0.716442     -0.788913
N      2.545408     -1.931886     -0.812472
O      2.227101      0.764344     -0.395624
C     -1.541386      3.057468     -2.011659
C     -1.047996      3.299881     -0.566587
C     -0.376879      3.217837     -3.017879
C     -2.593423      4.134086     -2.334129
H     -1.890889      3.217111      0.149526
H     -0.266805      2.573813     -0.282733
H     -0.625131      4.321419     -0.475533
H     -0.743906      3.099639     -4.057854
H      0.074706      4.226812     -2.924961
H      0.413516      2.467027     -2.837348
H     -2.126067      5.135853     -2.253172
H     -2.992526      4.034518     -3.364167
H     -3.446804      4.110783     -1.625821
C      3.294766      3.315912      0.415052
C      2.581126      3.709963     -0.898279
C      2.258685      3.035989      1.530313
C      4.152825      4.512060      0.865076
H      3.322158      3.940874     -1.690787
H      1.927787      2.894663     -1.253085
H      1.956386      4.613118     -0.739520
H      2.769425      2.828174      2.492508
H      1.609003      3.923977      1.673691
H      1.618616      2.169803      1.283489
H      3.494316      5.385058      1.046389
H      4.696791      4.304612      1.809363
H      4.892785      4.811207      0.094798
C      7.908540      1.128824      0.219788
C      8.423007      2.229212     -0.736267
C      8.203569      1.536093      1.681702
C      8.667177     -0.173639     -0.084822
H      8.227970      1.957125     -1.793252
H      7.933336      3.204623     -0.543896
H      9.516425      2.372735     -0.611716
H      7.846095      0.759118      2.387485
H      9.294438      1.669433      1.836522
H      7.707740      2.489680      1.952052
H      9.756001     -0.018346      0.053949
H      8.359023     -0.996544      0.591587
H      8.508068     -0.506865     -1.130398
C     -5.560444      0.018458     -2.882015
C     -6.257050      0.413976     -1.557021
C     -6.018075      0.962802     -4.015164
C     -5.983563     -1.415183     -3.244797
H     -5.985809     -0.286523     -0.741166
H     -5.970503      1.435360     -1.234094
H     -7.360854      0.390568     -1.672015
H     -5.514246      0.711047     -4.970376
H     -7.113174      0.875434     -4.169226
H     -5.802025      2.025550     -3.788046
H     -7.079641     -1.455541     -3.404671
H     -5.493344     -1.763695     -4.176647
H     -5.744393     -2.133087     -2.434697
C      0.473641     -1.048733      1.015442
C      1.024480     -1.367018      2.205894
C      2.128092     -3.261825     -1.011034
C      0.765307     -3.376496     -1.385520
C      0.193502     -4.647658     -1.579812
H     -0.869439     -4.751294     -1.838396
C      2.910947     -4.420053     -0.842603
H      3.958400     -4.343940     -0.520076
C      2.336468     -5.680052     -1.051540
H      2.945373     -6.584659     -0.907536
C      0.981674     -5.793755     -1.414720
H      0.530371     -6.787137     -1.553477
H      0.259203     -1.411628      3.009009
C     -1.036006     -0.831661      1.002228
C     -1.871891     -2.056421      1.414033
C     -1.495411      0.377953      1.832711
H     -1.360841     -0.608862     -0.024267
C     -3.356032     -1.777991      1.165010
H     -1.696500     -2.293526      2.485481
H     -1.565757     -2.950214      0.831401
C     -2.979526      0.654260      1.587323
H     -1.313592      0.182671      2.911656
H     -0.908508      1.275886      1.557036
H     -4.002475     -2.591346      1.542559
H     -3.532752     -1.701978      0.064200
H     -3.349854      1.454761      2.250582
H     -3.115622      1.005871      0.535489
C      2.360208     -1.644528      2.885624
C      3.235217     -0.384019      2.959369
H      4.152384     -0.588139      3.554160
H      3.553059     -0.042348      1.959908
H      2.672618      0.434026      3.447714
C      3.138706     -2.839460      2.315662
H      2.479956     -3.723047      2.219028
H      3.582448     -2.608953      1.333435
H      3.974272     -3.094483      3.002265
O      1.949727     -1.993984      4.229757
H      2.771691     -2.124015      4.737510
N     -3.796044     -0.541177      1.810410
C     -5.113581     -0.477975      2.207420
O     -5.884442     -1.435075      2.182636
O     -5.437311      0.777606      2.628456
C     -6.790029      1.079408      3.107970
C     -7.808963      0.854947      1.983904
C     -7.108551      0.241174      4.351438
C     -6.697577      2.565671      3.464067
H     -7.528011      1.444226      1.088037
H     -7.855908     -0.213900      1.707983
H     -8.812936      1.187278      2.315662
H     -6.332925      0.397854      5.127659
H     -8.086206      0.549933      4.772782
H     -7.147995     -0.833092      4.096246
H     -7.672179      2.930613      3.843350
H     -5.930636      2.731657      4.246170
H     -6.420543      3.162115      2.572336


Geometry of complex: (Co-2)-III-Z-BocNCy-CCH-CMe2OH
---------------------------------------------------

132
Stoichiometry = H72C51CoN3O5
C      3.643829     -1.344036      1.629358
C      4.349553     -0.465913      0.766070
C      3.694317      0.641831      0.100263
H      6.185318     -1.566237      1.100558
H      4.248442     -2.120123      2.132609
C      5.740810     -0.717338      0.561530
C      4.482948      1.442673     -0.816989
C      5.828802      1.124151     -0.969882
C      6.500684      0.058399     -0.296313
H      6.421496      1.734284     -1.664540
O      2.453351      0.948900      0.323365
N      2.338949     -1.337584      1.856420
C     -1.139051      1.744830      1.360613
C     -1.290370     -0.371565      2.699932
C     -1.838111      2.921210      0.880508
C     -1.888394      0.802463      2.166172
H     -1.911956     -0.949756      3.407512
C     -3.211633      2.998832      1.100771
C     -3.285181      0.986135      2.396887
C     -3.980486      2.038365      1.825245
H     -3.747191      3.859093      0.678480
H     -3.804709      0.224658      2.996232
Co     1.143356     -0.039935      1.236952
N     -0.094577     -0.849482      2.394477
O      0.109685      1.550122      1.055466
C      3.831141      2.595920     -1.599028
C      2.700343      2.026509     -2.488807
C      3.269673      3.643403     -0.609871
C      4.836462      3.311233     -2.519472
H      3.120944      1.352589     -3.262314
H      1.966803      1.453716     -1.892644
H      2.167543      2.850422     -3.006683
H      4.083828      4.063556      0.015713
H      2.800312      4.480589     -1.167016
H      2.509487      3.196959      0.053668
H      4.316392      4.123591     -3.065689
H      5.668309      3.774148     -1.950085
H      5.270822      2.627805     -3.277563
C     -1.078543      4.027099      0.128990
C      0.035875      4.577661      1.050356
C     -0.468637      3.458072     -1.172371
C     -1.997380      5.201012     -0.254191
H     -0.402346      5.030097      1.963348
H      0.733990      3.776989      1.354481
H      0.615826      5.362151      0.522155
H     -1.268419      3.097207     -1.851263
H      0.097798      4.249189     -1.705577
H      0.220549      2.623891     -0.956573
H     -1.398225      5.980899     -0.765400
H     -2.801288      4.892669     -0.953522
H     -2.468508      5.670774      0.633325
C     -5.510291      2.164742      1.873919
C     -5.920661      3.572663      2.357613
C     -6.051776      1.922324      0.444154
C     -6.142453      1.124479      2.814315
H     -5.530620      3.771767      3.376338
H     -5.542951      4.370882      1.688496
H     -7.025999      3.663055      2.387332
H     -5.788646      0.904059      0.092290
H     -7.157350      2.020350      0.420257
H     -5.631865      2.645844     -0.282935
H     -7.242972      1.255685      2.836193
H     -5.941411      0.087893      2.475746
H     -5.769619      1.229601      3.853506
C      7.994336     -0.180695     -0.564656
C      8.199088     -0.486376     -2.066275
C      8.791720      1.087354     -0.182890
C      8.541890     -1.363551      0.251361
H      7.638214     -1.395405     -2.363579
H      7.851966      0.348201     -2.707656
H      9.273925     -0.654029     -2.286489
H      8.666470      1.323897      0.893083
H      9.873788      0.941033     -0.381652
H      8.461490      1.972301     -0.762634
H      9.620531     -1.503539      0.036937
H      8.437477     -1.193044      1.342062
H      8.025606     -2.311567     -0.001954
C      0.591160     -1.061727     -0.333067
C      1.563444     -1.717696     -0.993333
H      2.593400     -1.651049     -0.609272
C      0.357604     -2.083458      2.909019
C      1.715061     -2.356737      2.599927
C      2.294521     -3.575193      3.004823
H      3.330798     -3.818140      2.733342
C     -0.401843     -3.024499      3.631028
H     -1.460298     -2.837021      3.858354
C      0.189944     -4.223750      4.045875
H     -0.407878     -4.960108      4.602870
C      1.534118     -4.498426      3.731983
H      1.987858     -5.451774      4.040519
C     -0.879042     -0.863480     -0.613118
C     -1.220948     -0.269060     -1.994384
C     -1.817862     -2.051079     -0.316903
H     -1.219442     -0.083426      0.090219
C     -2.680067      0.187002     -2.003380
H     -1.060067     -1.013419     -2.800811
H     -0.565315      0.598528     -2.206115
C     -3.278924     -1.584371     -0.360636
H     -1.663693     -2.866624     -1.049350
H     -1.602807     -2.474304      0.685304
H     -3.000973      0.536800     -3.001573
H     -2.798468      1.041443     -1.293035
H     -3.970126     -2.438415     -0.258916
H     -3.469590     -0.894346      0.495590
C      1.625603     -2.547153     -2.278485
C      1.894348     -1.619370     -3.478711
H      1.056397     -0.917721     -3.653857
H      2.810952     -1.027505     -3.293211
H      2.042615     -2.217988     -4.404429
C      0.432145     -3.472425     -2.542212
H      0.651440     -4.113487     -3.422648
H      0.257833     -4.128781     -1.668469
H     -0.496937     -2.917718     -2.768807
O      2.790381     -3.374145     -2.063309
H      2.932280     -3.863706     -2.894823
N     -3.584604     -0.893701     -1.613165
C     -4.813384     -0.952391     -2.233291
O     -5.114094     -0.298455     -3.227948
O     -5.641158     -1.826548     -1.589803
C     -6.993266     -2.084683     -2.097992
C     -7.825191     -0.797147     -2.052840
C     -6.923012     -2.677198     -3.510084
C     -7.536402     -3.114087     -1.103303
H     -7.833757     -0.380630     -1.025560
H     -7.407865     -0.040486     -2.741339
H     -8.871561     -1.015693     -2.345736
H     -6.282328     -3.581839     -3.514767
H     -7.937751     -2.971446     -3.845126
H     -6.508113     -1.940339     -4.221152
H     -8.574523     -3.393930     -1.369480
H     -6.912508     -4.029725     -1.109496
H     -7.536219     -2.698417     -0.076150


Geometry of complex: (Co-2)-III-E-CMe2OH-CCH-BocNCy
---------------------------------------------------

132
Stoichiometry = H72C51CoN3O5
C     -3.742822     -1.939917     -0.822433
C     -4.608554     -0.856891     -0.514452
C     -4.091378      0.426089     -0.087071
H     -6.340017     -2.070176     -0.984776
H     -4.219530     -2.844185     -1.244657
C     -6.010885     -1.068220     -0.673707
C     -5.040036      1.512498      0.063931
C     -6.393811      1.220986     -0.092279
C     -6.926310     -0.056312     -0.438745
H     -7.109560      2.042079      0.044928
O     -2.819959      0.629866      0.116499
N     -2.426905     -1.957155     -0.686435
C      0.846556      1.355934     -0.568577
C      0.952172     -0.780669     -1.871665
C      1.544539      2.571225     -0.193001
C      1.470759      0.506033     -1.564817
H      1.470945     -1.352975     -2.663393
C      2.763447      2.842335     -0.811729
C      2.709507      0.872145     -2.172005
C      3.388664      2.019297     -1.796344
H      3.291768      3.757670     -0.514119
H      3.136813      0.177930     -2.909764
Co    -1.330351     -0.515685     -0.186245
N     -0.044322     -1.383556     -1.239482
O     -0.305218      1.073300     -0.035132
C     -4.561209      2.957501      0.296047
C     -3.718937      3.073005      1.585787
C     -3.723306      3.380053     -0.935438
C     -5.738781      3.941982      0.423611
H     -4.296259      2.723543      2.465836
H     -2.792115      2.479618      1.514549
H     -3.437633      4.131965      1.759458
H     -4.346442      3.361472     -1.852663
H     -3.334999      4.410745     -0.803125
H     -2.861358      2.703833     -1.083169
H     -5.341492      4.965659      0.573990
H     -6.370909      3.964619     -0.487224
H     -6.387185      3.706381      1.292353
C      0.937705      3.538198      0.839706
C     -0.401016      4.073169      0.285027
C      0.697269      2.813770      2.185028
C      1.855223      4.743303      1.113873
H     -0.244199      4.613824     -0.670747
H     -1.108068      3.245809      0.108157
H     -0.862623      4.777739      1.007618
H      1.661243      2.516644      2.646283
H      0.181853      3.494716      2.893540
H      0.076082      1.909696      2.053816
H      1.377140      5.400607      1.867544
H      2.840594      4.434988      1.519653
H      2.028272      5.354601      0.204765
C      4.766131      2.414078     -2.350942
C      4.648506      3.764622     -3.092797
C      5.767227      2.551017     -1.179864
C      5.312547      1.359046     -3.327485
H      3.945978      3.686950     -3.947106
H      4.278839      4.568276     -2.424690
H      5.637297      4.081489     -3.484812
H      5.867520      1.596943     -0.624997
H      6.769875      2.835812     -1.561889
H      5.455184      3.330248     -0.456016
H      6.307379      1.672010     -3.703416
H      5.437778      0.372716     -2.835916
H      4.651116      1.228112     -4.207832
C     -8.447290     -0.235698     -0.558674
C     -9.104801      0.094889      0.800745
C     -8.994226      0.721801     -1.642228
C     -8.825806     -1.675001     -0.945975
H     -8.735243     -0.585496      1.594386
H     -8.888617      1.133827      1.120549
H    -10.207359     -0.014440      0.736697
H     -8.538712      0.503206     -2.629169
H    -10.094610      0.613363     -1.737164
H     -8.782544      1.782572     -1.400987
H     -9.928073     -1.770469     -1.015012
H     -8.404737     -1.960009     -1.931401
H     -8.473184     -2.408943     -0.193293
C     -0.785784     -1.241543      1.568780
C      0.485617     -1.522096      1.923175
C     -0.346567     -2.740184     -1.458486
C     -1.676116     -3.075183     -1.104423
C     -2.121410     -4.403999     -1.204274
H     -3.138778     -4.675948     -0.888748
C      0.527073     -3.730001     -1.942590
H      1.567043     -3.480218     -2.196423
C      0.071351     -5.051724     -2.054487
H      0.758178     -5.832985     -2.411713
C     -1.242067     -5.388236     -1.679384
H     -1.579572     -6.433320     -1.740453
H      0.565119     -1.898210      2.962545
C      1.809319     -1.371085      1.244886
C      2.780689     -0.502472      2.064438
C      2.522589     -2.702461      0.947947
H      1.668853     -0.853284      0.286984
C      4.059358     -0.229377      1.271701
H      3.021275     -1.012011      3.023542
H      2.306894      0.466641      2.315208
C      3.794040     -2.448189      0.139347
H      2.771332     -3.215279      1.902829
H      1.859980     -3.384645      0.378828
H      4.805637      0.296904      1.891798
H      3.816489      0.439854      0.413863
H      4.388801     -3.368344     -0.008897
H      3.507942     -2.079580     -0.878177
C     -1.857475     -1.342508      2.690722
C     -2.153947      0.067633      3.225759
H     -2.519767      0.730959      2.424384
H     -2.928429      0.025564      4.022814
H     -1.227503      0.502004      3.647933
C     -3.151536     -2.066464      2.306767
H     -3.775448     -1.485579      1.610015
H     -2.927416     -3.057574      1.867911
H     -3.755593     -2.224474      3.224974
O     -1.261833     -2.117389      3.760156
H     -1.875686     -2.028409      4.512222
N      4.670434     -1.467186      0.777769
C      6.019998     -1.587022      0.532728
O      6.536866     -2.559560     -0.011467
O      6.696216     -0.483299      0.969372
C      8.158352     -0.411023      0.854001
C      8.805863     -1.537629      1.667265
C      8.571748     -0.453660     -0.622530
C      8.480309      0.954632      1.467107
H      8.455227     -1.501789      2.718228
H      8.552015     -2.523526      1.237953
H      9.907512     -1.415596      1.666741
H      8.062491      0.351998     -1.188418
H      9.665604     -0.297573     -0.709928
H      8.309173     -1.428450     -1.071305
H      9.573103      1.134315      1.445612
H      7.979768      1.765250      0.901714
H      8.137096      0.999697      2.519542


Geometry of complex: (Co-2)-III-Z-CMe2OH-CCH-BocNCy
---------------------------------------------------

132
Stoichiometry = H72C51CoN3O5
C      1.035049     -0.331804      2.254722
C      1.472945      0.946302      1.813348
C      0.681796      1.748771      0.898706
H      3.336788      0.721622      2.899079
H      1.677842     -0.845657      2.993253
C      2.779994      1.369382      2.206669
C      1.277266      2.956676      0.363844
C      2.568437      3.279280      0.770253
C      3.356810      2.514743      1.684040
H      3.026646      4.182502      0.346507
O     -0.529210      1.421537      0.567485
N     -0.007722     -0.996818      1.778434
C     -4.144504      0.285861      0.180086
C     -3.592553     -2.014495      0.992052
C     -5.184505      1.221583     -0.196558
C     -4.542807     -1.055665      0.550373
H     -4.001692     -2.975047      1.356763
C     -6.498077      0.760034     -0.222839
C     -5.915901     -1.445516      0.513369
C     -6.908460     -0.564780      0.117239
H     -7.281652      1.468703     -0.522324
H     -6.157987     -2.477703      0.805288
Co    -1.332538     -0.276183      0.668650
N     -2.277669     -1.851799      1.048539
O     -2.902716      0.668406      0.191405
C      0.504087      3.826134     -0.643017
C      0.164682      2.992800     -1.902683
C     -0.789924      4.346619      0.022231
C      1.324666      5.047034     -1.097053
H      1.092552      2.708692     -2.438682
H     -0.381854      2.065072     -1.655380
H     -0.458736      3.594693     -2.595943
H     -0.552828      4.962946      0.913743
H     -1.357413      4.979751     -0.691167
H     -1.437132      3.509881      0.333914
H      0.728171      5.637362     -1.821205
H      1.579313      5.718542     -0.251589
H      2.265853      4.753457     -1.605261
C     -4.836786      2.686726     -0.513494
C     -4.253595      3.334566      0.765397
C     -3.815437      2.766956     -1.672682
C     -6.078853      3.496017     -0.928952
H     -5.005258      3.326992      1.580948
H     -3.354147      2.793102      1.110643
H     -3.969790      4.388693      0.568055
H     -4.227705      2.297172     -2.589381
H     -3.591377      3.828248     -1.906015
H     -2.868251      2.264269     -1.411076
H     -5.778178      4.541023     -1.143517
H     -6.552546      3.090964     -1.846719
H     -6.845315      3.531301     -0.128053
C     -8.396909     -0.937790      0.038226
C     -9.205971     -0.021176      0.984382
C     -8.892936     -0.746266     -1.413359
C     -8.644929     -2.399013      0.448407
H     -8.871065     -0.142911      2.034303
H     -9.094588      1.048636      0.717400
H    -10.286842     -0.268109      0.934839
H     -8.332342     -1.399897     -2.111873
H     -9.970862     -0.998306     -1.492887
H     -8.766969      0.299856     -1.756966
H     -9.726210     -2.633145      0.377978
H     -8.106162     -3.108348     -0.212026
H     -8.329603     -2.591628      1.493900
C      4.789188      2.969490      2.000722
C      5.604285      3.028989      0.686733
C      4.747542      4.373187      2.646925
C      5.491176      2.007357      2.973015
H      5.626661      2.051129      0.164397
H      5.184597      3.771328     -0.021397
H      6.651526      3.330334      0.897417
H      4.177847      4.355583      3.598216
H      5.775498      4.729939      2.865204
H      4.269199      5.118936      1.980922
H      6.521059      2.362606      3.177871
H      4.959875      1.943889      3.944529
H      5.571117      0.986007      2.551332
C     -0.433869     -0.895282     -0.963523
C      0.911277     -0.824397     -0.944730
H      1.403696     -0.404866     -0.056625
C     -1.443497     -2.860495      1.574145
C     -0.181952     -2.374060      2.004136
C      0.769103     -3.266534      2.534702
H      1.764473     -2.909078      2.832593
C     -1.743862     -4.231049      1.674956
H     -2.704069     -4.619404      1.306818
C     -0.795509     -5.108840      2.217307
H     -1.024628     -6.182578      2.284245
C      0.454856     -4.627304      2.647051
H      1.203554     -5.324969      3.050419
C      1.973145     -1.209994     -1.951866
C      2.792199      0.048756     -2.315542
C      2.888171     -2.291211     -1.334485
H      1.516194     -1.606923     -2.878414
C      4.059393     -0.279945     -3.111632
H      3.087649      0.580299     -1.383178
H      2.144516      0.742910     -2.887850
C      4.126511     -2.550762     -2.201179
H      3.229504     -1.961152     -0.327258
H      2.315441     -3.230852     -1.182864
H      4.698334      0.613194     -3.237328
H      3.793753     -0.667081     -4.120669
H      4.807827     -3.281532     -1.733024
H      3.818552     -2.956308     -3.191233
C     -1.201629     -1.436259     -2.183307
C     -1.110198     -2.977704     -2.174903
H     -0.052669     -3.302320     -2.193404
H     -1.580867     -3.397938     -1.264296
H     -1.628085     -3.401459     -3.061891
C     -2.661422     -1.002953     -2.306361
H     -3.059142     -1.373914     -3.276453
H     -3.302608     -1.430802     -1.518662
H     -2.751307      0.097056     -2.282729
O     -0.511874     -0.912044     -3.343330
H     -1.116207     -1.051669     -4.096325
N      4.849898     -1.302611     -2.430814
C      5.928995     -0.903323     -1.675798
O      6.382278      0.239388     -1.666575
O      6.431604     -1.951503     -0.960279
C      7.629364     -1.789644     -0.131261
C      8.822899     -1.373115     -0.998561
C      7.357616     -0.785958      0.995084
C      7.837545     -3.195794      0.438355
H      8.970313     -2.100049     -1.822238
H      8.657888     -0.369875     -1.431059
H      9.745433     -1.355355     -0.384416
H      6.452041     -1.084769      1.560886
H      8.212898     -0.767068      1.699822
H      7.205648      0.230258      0.589923
H      8.727873     -3.215231      1.096952
H      6.954944     -3.510371      1.029918
H      7.987859     -3.928175     -0.379177


Geometry of complex: Co-3
-------------------------

93
Stoichiometry = H52C36CoN2O2
C      2.556306      1.961040      0.322085
C      3.269968      0.735226      0.171379
C      2.574007     -0.507332     -0.055393
H      5.169553      1.744127      0.418641
H      3.171753      2.860625      0.505542
C      4.693046      0.769815      0.235772
C      3.362841     -1.705023     -0.252597
C      4.749812     -1.591757     -0.178487
C      5.455248     -0.377348      0.069726
H      5.345743     -2.502972     -0.321804
O      1.270407     -0.574163     -0.090558
N      1.245978      2.105633      0.256637
C     -2.574065     -0.507311      0.055361
C     -2.556526      1.960869     -0.321747
C     -3.362684     -1.705210      0.252166
C     -3.270229      0.735163     -0.170872
H     -3.171953      2.860534     -0.504853
C     -4.749697     -1.592050      0.178655
C     -4.693326      0.769700     -0.234699
C     -5.455352     -0.377595     -0.068745
H     -5.345484     -2.503392      0.321771
H     -5.169983      1.744030     -0.417095
Co     0.000179      0.770728     -0.000169
N     -1.246156      2.105314     -0.256970
O     -1.270484     -0.573897      0.090498
C      2.675638     -3.052142     -0.536028
C      1.767002     -3.427699      0.657717
C      1.840522     -2.937992     -1.834046
C      3.693366     -4.190473     -0.731099
H      2.365952     -3.530297      1.585823
H      0.989683     -2.661362      0.821260
H      1.264516     -4.398334      0.465157
H      2.497468     -2.717701     -2.700428
H      1.315253     -3.894431     -2.035777
H      1.084761     -2.136244     -1.752624
H      3.149949     -5.133902     -0.939722
H      4.373076     -4.002420     -1.587363
H      4.312346     -4.358124      0.174028
C     -2.675190     -3.052377      0.534595
C     -1.766548     -3.426898     -0.659470
C     -1.839979     -2.938948      1.832612
C     -3.692672     -4.191054      0.728902
H     -2.365525     -3.528876     -1.587626
H     -0.989349     -2.660325     -0.822447
H     -1.263915     -4.397604     -0.467664
H     -2.496880     -2.719454      2.699227
H     -1.314436     -3.895397      2.033589
H     -1.084412     -2.136966      1.751671
H     -3.149053     -5.134532      0.936772
H     -4.372352     -4.003783      1.585362
H     -4.311693     -4.358139     -0.176302
C     -6.990984     -0.395531     -0.132771
C     -7.443561     -1.343196     -1.267206
C     -7.554165     -0.901105      1.215189
C     -7.571601      1.001831     -0.407648
H     -7.057010     -0.998220     -2.247491
H     -7.080266     -2.377989     -1.108071
H     -8.551394     -1.380978     -1.325257
H     -7.248299     -0.233659      2.046099
H     -8.663330     -0.933351      1.186934
H     -7.194848     -1.921787      1.454316
H     -8.678343      0.950240     -0.449127
H     -7.300776      1.723461      0.389568
H     -7.219569      1.409257     -1.377022
C      6.990839     -0.395251      0.134804
C      7.442555     -1.341496      1.270775
C      7.555015     -0.902560     -1.212084
C      7.571341      1.002435      0.408273
H      7.055339     -0.995235      2.250343
H      7.079252     -2.376449      1.112693
H      8.550345     -1.379309      1.329654
H      7.249776     -0.236191     -2.044090
H      8.664157     -0.934734     -1.182942
H      7.195947     -1.923566     -1.450187
H      8.678058      0.950860      0.450408
H      7.300913      1.723079     -0.389970
H      7.218864      1.411073      1.376973
C     -0.613403      3.420156     -0.461892
C      0.613050      3.420419      0.461237
H     -0.225577      3.435374     -1.508378
H      0.225363      3.435987      1.507768
C      1.472674      4.668858      0.250801
H      2.326261      4.682272      0.958793
H      1.902145      4.651235     -0.775226
C     -1.473205      4.668568     -0.252110
H     -2.326800      4.681414     -0.960108
H     -1.902640      4.651510      0.773938
C     -0.620927      5.931345     -0.450831
H     -1.236062      6.834807     -0.261608
H     -0.301593      5.989051     -1.515085
C      0.620223      5.931625      0.448827
H      1.235219      6.835121      0.259355
H      0.300857      5.989643      1.513055


Geometry of complex: (Co-3)-III-E-MeCCHMe
-----------------------------------------

104
Stoichiometry = H59C40CoN2O2
C      2.574300      1.907544     -0.077719
C      3.260055      0.660356     -0.228083
C      2.550805     -0.593778     -0.157333
H      5.151607      1.682579     -0.467219
H      3.200986      2.816879     -0.135041
C      4.668036      0.695130     -0.433104
C      3.314773     -1.810191     -0.337199
C      4.691283     -1.696829     -0.530430
C      5.410778     -0.468457     -0.578777
H      5.266270     -2.624155     -0.655994
O      1.266350     -0.663620      0.059557
N      1.287246      2.057602      0.124599
C     -2.559906     -0.585461     -0.131899
C     -2.456421      1.835983     -0.757214
C     -3.402568     -1.732505      0.134962
C     -3.195589      0.622737     -0.602265
H     -3.007459      2.684032     -1.206606
C     -4.760140     -1.630057     -0.166337
C     -4.587187      0.643750     -0.902783
C     -5.390731     -0.470853     -0.704840
H     -5.394043     -2.504997      0.031326
H     -5.010698      1.585517     -1.281813
Co    -0.010971      0.725689      0.184329
N     -1.212337      2.040259     -0.383843
O     -1.272363     -0.670120      0.041911
C      2.608634     -3.177571     -0.349194
C      1.846123     -3.404825      0.977968
C      1.630058     -3.210762     -1.547611
C      3.603236     -4.340076     -0.520880
H      2.549428     -3.394335      1.836253
H      1.078855     -2.627038      1.137875
H      1.344035     -4.394356      0.961998
H      2.183933     -3.100308     -2.502334
H      1.085611     -4.177128     -1.575041
H      0.886874     -2.396081     -1.474900
H      3.046812     -5.298829     -0.524810
H      4.161475     -4.278252     -1.477364
H      4.338527     -4.385494      0.308589
C     -2.803135     -3.008661      0.751614
C     -1.777407     -3.619904     -0.228539
C     -2.111577     -2.659882      2.092667
C     -3.880103     -4.070199      1.039050
H     -2.265175     -3.897918     -1.185427
H     -0.965711     -2.903979     -0.440850
H     -1.328800     -4.536849      0.207647
H     -2.846644     -2.250764      2.816300
H     -1.667677     -3.574545      2.537766
H     -1.306630     -1.915365      1.953044
H     -3.402757     -4.959648      1.497131
H     -4.650386     -3.703054      1.748031
H     -4.391481     -4.409718      0.115049
C     -6.896256     -0.500817     -1.012594
C     -7.182903     -1.612969     -2.047305
C     -7.681090     -0.792454      0.286872
C     -7.391629      0.836462     -1.588594
H     -6.636153     -1.422692     -2.992958
H     -6.873205     -2.609857     -1.675208
H     -8.267633     -1.661968     -2.277752
H     -7.496495     -0.004262      1.044617
H     -8.771825     -0.829818      0.084313
H     -7.389853     -1.763618      0.734245
H     -8.477043      0.775817     -1.806443
H     -7.241149      1.672414     -0.875654
H     -6.874231      1.092200     -2.535471
C      6.933350     -0.488340     -0.787521
C      7.596755     -1.273397      0.367151
C      7.258560     -1.178595     -2.131944
C      7.527596      0.929891     -0.814405
H      7.384145     -0.793442      1.343813
H      7.228301     -2.317343      0.418829
H      8.697872     -1.311786      0.231955
H      6.798413     -0.630133     -2.978675
H      8.355601     -1.214477     -2.297464
H      6.880765     -2.220061     -2.161321
H      8.624846      0.877917     -0.964795
H      7.105671      1.536397     -1.641357
H      7.346076      1.469193      0.137354
C     -0.339317      0.910662      2.077376
C      0.555614      0.590362      3.037399
C     -1.724144      1.373098      2.441620
H     -1.868250      1.308460      3.541320
H     -1.914083      2.424364      2.137710
H     -2.518132      0.762784      1.966666
C     -0.579664      3.358979     -0.589053
C      0.666822      3.373001      0.307042
H     -0.217999      3.398215     -1.645286
H      0.314233      3.395128      1.364564
C      1.511897      4.622173      0.061666
H      2.397104      4.629155      0.730409
H      1.892153      4.621236     -0.984041
C     -1.449744      4.592962     -0.328355
H     -2.332096      4.607418     -0.999385
H     -1.837833      4.544484      0.712778
C     -0.623291      5.871453     -0.535209
H     -1.242171      6.761934     -0.301603
H     -0.351287      5.955156     -1.611015
C      0.657168      5.875135      0.309632
H      1.253192      6.787281      0.102093
H      0.385044      5.918078      1.387296
H      0.148810      0.687581      4.066536
C      1.964061      0.079755      2.976657
H      2.509984      0.330822      3.908045
H      1.988767     -1.026625      2.874723
H      2.538856      0.488051      2.128702


Geometry of complex: (Co-3)-III-Z-MeCCHMe
-----------------------------------------

104
Stoichiometry = H59C40CoN2O2
C      2.567073      1.917956     -0.186451
C      3.265540      0.671188     -0.265078
C      2.556191     -0.584529     -0.317583
H      5.170388      1.697012     -0.256627
H      3.199783      2.824564     -0.165949
C      4.688396      0.709237     -0.301102
C      3.341190     -1.798317     -0.415427
C      4.730062     -1.681047     -0.441738
C      5.446049     -0.450523     -0.384612
H      5.318484     -2.606118     -0.507448
O      1.255394     -0.653925     -0.287428
N      1.266241      2.071900     -0.129989
C     -2.578411     -0.592037     -0.224270
C     -2.553834      1.869499     -0.673801
C     -3.382265     -1.772619      0.019577
C     -3.268876      0.643643     -0.507614
H     -3.156269      2.738541     -0.999395
C     -4.765983     -1.660909     -0.109015
C     -4.686722      0.674853     -0.635283
C     -5.459331     -0.463256     -0.449869
H     -5.369488     -2.560538      0.072292
H     -5.153530      1.641733     -0.874705
Co    -0.012588      0.724974     -0.074272
N     -1.270536      2.055546     -0.457500
O     -1.279426     -0.672162     -0.192640
C      2.644968     -3.167693     -0.493268
C      1.769107     -3.377971      0.764612
C      1.776889     -3.218256     -1.773010
C      3.654705     -4.327482     -0.563274
H      2.395872     -3.366868      1.680082
H      1.002156     -2.589191      0.854000
H      1.257141     -4.361276      0.712338
H      2.411776     -3.113205     -2.676665
H      1.243794     -4.189192     -1.837801
H      1.025441     -2.408295     -1.773863
H      3.103673     -5.287920     -0.616295
H      4.302039     -4.267228     -1.462141
H      4.307068     -4.368084      0.333072
C     -2.712606     -3.092898      0.438594
C     -1.769637     -3.577323     -0.685855
C     -1.914864     -2.864649      1.745990
C     -3.743620     -4.204446      0.704795
H     -2.339022     -3.765630     -1.619233
H     -0.987494     -2.827351     -0.893392
H     -1.274898     -4.525478     -0.388779
H     -2.595055     -2.560601      2.568271
H     -1.407332     -3.803017      2.051443
H     -1.145348     -2.081825      1.617520
H     -3.213399     -5.127253      1.014936
H     -4.448121     -3.936366      1.518756
H     -4.335692     -4.451637     -0.200169
C     -6.991008     -0.483543     -0.575267
C     -7.399781     -1.491209     -1.673981
C     -7.611383     -0.913833      0.773701
C     -7.555061      0.897391     -0.949656
H     -6.972974     -1.200106     -2.655058
H     -7.044973     -2.515652     -1.444212
H     -8.504454     -1.532468     -1.774935
H     -7.337904     -0.201900      1.578606
H     -8.718590     -0.946827      0.701710
H     -7.265540     -1.920187      1.083258
H     -8.659021      0.844231     -1.037506
H     -7.318069      1.660435     -0.180680
H     -7.158894      1.252430     -1.922620
C      6.982597     -0.464510     -0.415524
C      7.510839     -1.269588      0.793852
C      7.463135     -1.129689     -1.725546
C      7.571423      0.954663     -0.347982
H      7.185352     -0.807668      1.747871
H      7.142836     -2.314890      0.783972
H      8.620330     -1.303630      0.786012
H      7.101941     -0.566487     -2.609737
H      8.572059     -1.161003     -1.763782
H      7.094846     -2.170899     -1.817027
H      8.678842      0.906568     -0.372361
H      7.245207      1.575930     -1.206655
H      7.280359      1.476169      0.586348
C     -0.093257      0.788056      1.845805
C      1.039931      0.546415      2.537869
H      1.975151      0.350802      1.986399
C     -1.443996      1.064720      2.431402
H     -1.424768      0.977523      3.537868
H     -1.804354      2.084521      2.180648
H     -2.214125      0.359587      2.060128
C      1.189757      0.480434      4.036569
H      0.249285      0.691718      4.580900
H      1.542123     -0.526220      4.351294
H      1.956757      1.202370      4.393154
C     -0.653639      3.372960     -0.709764
C      0.649732      3.384057      0.096605
H     -0.367090      3.405735     -1.788985
H      0.367685      3.398837      1.176742
C      1.478159      4.634962     -0.198472
H      2.399138      4.648159      0.419287
H      1.800289      4.625953     -1.263399
C     -1.500578      4.610786     -0.398678
H     -2.424660      4.625125     -1.010944
H     -1.819330      4.569912      0.666250
C     -0.687345      5.885907     -0.667767
H     -1.288525      6.779470     -0.401932
H     -0.483935      5.960836     -1.759177
C      0.643029      5.890996      0.094548
H      1.227474      6.800311     -0.154409
H      0.438345      5.940449      1.186852


Geometry of complex: (Co-3)-III-E-CyCCHCy
-----------------------------------------

130
Stoichiometry = H75C50CoN2O2
C      2.471228      1.468540     -1.284390
C      3.146048      0.217463     -1.117123
C      2.451762     -0.946882     -0.620224
H      5.021223      1.122098     -1.700412
H      3.095759      2.316164     -1.621165
C      4.551350      0.196142     -1.337845
C      3.237774     -2.137163     -0.365883
C      4.613303     -2.076090     -0.591216
C      5.313952     -0.931089     -1.066089
H      5.204200     -2.976477     -0.376405
O      1.168071     -0.952710     -0.384592
N      1.210975      1.702957     -1.007392
C     -2.663470     -0.905127     -0.772809
C     -2.605433      1.495158     -1.489285
C     -3.482210     -2.075769     -0.528646
C     -3.340751      0.318844     -1.136118
H     -3.196373      2.316341     -1.936312
C     -4.867353     -1.915353     -0.530222
C     -4.762074      0.394276     -1.154289
C     -5.549047     -0.695843     -0.811566
H     -5.482051     -2.795813     -0.300246
H     -5.216570      1.359699     -1.420457
Co    -0.095677      0.440535     -0.612220
N     -1.318559      1.685555     -1.311326
O     -1.366910     -0.972375     -0.669944
C      2.565687     -3.422508      0.148017
C      1.906175     -3.156332      1.521775
C      1.500590     -3.879179     -0.874067
C      3.573244     -4.572349      0.327147
H      2.677264     -2.906887      2.279050
H      1.183932     -2.322046      1.464900
H      1.367970     -4.062769      1.868483
H      1.968200     -4.098750     -1.855861
H      0.999796     -4.803465     -0.518437
H      0.731902     -3.099822     -1.013724
H      3.037830     -5.472785      0.689742
H      4.072113     -4.843554     -0.625775
H      4.356918     -4.330615      1.074150
C     -2.833746     -3.453899     -0.311643
C     -2.059047     -3.821373     -1.599924
C     -1.879551     -3.430694      0.904228
C     -3.881100     -4.554206     -0.062160
H     -2.753430     -3.896255     -2.461610
H     -1.291275     -3.061505     -1.832743
H     -1.551475     -4.800515     -1.479501
H     -2.442438     -3.209930      1.834329
H     -1.397786     -4.422782      1.026946
H     -1.088468     -2.671306      0.779377
H     -3.363983     -5.525247      0.073622
H     -4.474835     -4.363768      0.855368
H     -4.582521     -4.668695     -0.913699
C     -7.080863     -0.641205     -0.711418
C     -7.706293     -1.686400     -1.662391
C     -7.493477     -0.954440      0.745822
C     -7.630781      0.745797     -1.084129
H     -7.426340     -1.479952     -2.715231
H     -7.373853     -2.715646     -1.421279
H     -8.813487     -1.666844     -1.588462
H     -7.055720     -0.214262      1.446556
H     -8.597736     -0.925983      0.855250
H     -7.148676     -1.959099      1.062163
H     -8.736150      0.750053     -0.999127
H     -7.241523      1.535991     -0.410495
H     -7.374597      1.022705     -2.126948
C      6.842778     -0.978954     -1.209197
C      7.466191     -1.236311      0.182596
C      7.241455     -2.118605     -2.173454
C      7.409004      0.341926     -1.756959
H      7.193217     -0.427524      0.891097
H      7.116175     -2.193737      0.617487
H      8.573321     -1.280587      0.114940
H      6.810508     -1.951807     -3.181394
H      8.345293     -2.176651     -2.273994
H      6.886090     -3.105093     -1.814791
H      8.511198      0.270336     -1.853097
H      6.999745      0.579167     -2.759945
H      7.188543      1.194384     -1.082750
C     -0.326830      0.964541      1.242759
C      0.658779      1.224356      2.128380
C     -0.678306      2.919057     -1.812107
C      0.637921      3.050938     -1.039823
H     -0.410230      2.738443     -2.881291
H      0.372591      3.279705      0.019208
C      1.493115      4.196312     -1.577468
H      2.429116      4.288261     -0.988503
H      1.787620      3.989467     -2.630414
C     -1.491556      4.214567     -1.729574
H     -2.421822      4.141435     -2.328336
H     -1.798674      4.377676     -0.673232
C     -0.649787      5.396966     -2.234183
H     -1.225252      6.339356     -2.128151
H     -0.462387      5.267929     -3.323495
C      0.693420      5.506137     -1.502204
H      1.292878      6.341054     -1.919116
H      0.510687      5.754986     -0.433663
H      0.299289      1.500566      3.145470
C      2.153411      1.159288      2.025500
C      2.830475      2.545011      2.087229
C      2.755754      0.241398      3.108937
H      2.413388      0.709361      1.054771
C      4.354276      2.432561      1.931895
H      2.583386      3.029307      3.059973
H      2.409669      3.205715      1.299444
C      4.274390      0.106849      2.940744
H      2.522176      0.660382      4.115304
H      2.267792     -0.752093      3.059184
C      4.963817      1.477408      2.966979
H      4.825704      3.436054      2.005294
H      4.583549      2.048059      0.912992
H      4.694088     -0.551962      3.730479
H      4.486013     -0.394321      1.969338
H      6.055704      1.367399      2.792123
H      4.852834      1.921892      3.982205
C     -1.777799      1.025150      1.672472
C     -2.124385     -0.017143      2.755583
C     -2.239923      2.430941      2.107331
H     -2.424265      0.766774      0.817188
C     -3.630953     -0.017153      3.044717
H     -1.555807      0.213582      3.684242
H     -1.788209     -1.017355      2.419001
C     -3.746861      2.438663      2.402187
H     -1.670672      2.744949      3.010875
H     -1.994769      3.168509      1.313081
C     -4.125751      1.379124      3.446778
H     -3.871528     -0.755478      3.839037
H     -4.172595     -0.353372      2.131491
H     -4.071210      3.446969      2.737788
H     -4.298098      2.227569      1.457597
H     -5.225528      1.371488      3.604832
H     -3.671568      1.657511      4.424924


Geometry of complex: (Co-3)-III-Z-CyCCHCy
-----------------------------------------

130
Stoichiometry = H75C50CoN2O2
C      2.566320      1.256799     -1.751666
C      3.257755      0.070859     -1.348676
C      2.551883     -1.055824     -0.785710
H      5.154362      0.937974     -1.924250
H      3.198178      2.075612     -2.142561
C      4.675718      0.053696     -1.478238
C      3.342045     -2.164524     -0.289105
C      4.725664     -2.107394     -0.447695
C      5.433909     -1.025322     -1.046234
H      5.317164     -2.953749     -0.073266
O      1.252411     -1.106064     -0.718802
N      1.275359      1.467465     -1.650102
C     -2.583464     -1.057458     -0.842197
C     -2.576894      1.256321     -1.802973
C     -3.384922     -2.189284     -0.420919
C     -3.282315      0.140984     -1.247232
H     -3.204396      2.038879     -2.268707
C     -4.762347     -2.007071     -0.304274
C     -4.697293      0.240477     -1.128716
C     -5.456902     -0.802925     -0.618941
H     -5.359566     -2.854829      0.057088
H     -5.167470      1.186634     -1.434242
Co    -0.003291      0.251716     -1.071431
N     -1.275023      1.425847     -1.797916
O     -1.284247     -1.138152     -0.853532
C      2.658267     -3.345051      0.421567
C      1.917712     -2.810987      1.672028
C      1.667019     -4.036167     -0.542509
C      3.671848     -4.403628      0.892330
H      2.642017     -2.388045      2.397757
H      1.194940     -2.018653      1.404305
H      1.368856     -3.634473      2.173993
H      2.200860     -4.435670     -1.429300
H      1.167603     -4.886039     -0.032434
H      0.891171     -3.330318     -0.885210
H      3.130734     -5.223502      1.406129
H      4.229695     -4.853995      0.045742
H      4.406928     -3.989489      1.612520
C     -2.724513     -3.546569     -0.123037
C     -1.996951     -4.032324     -1.399562
C     -1.720721     -3.408547      1.043528
C     -3.757171     -4.619205      0.267596
H     -2.720275     -4.179289     -2.227620
H     -1.233637     -3.301900     -1.723408
H     -1.491250     -5.001129     -1.207729
H     -2.242224     -3.092582      1.970320
H     -1.231486     -4.384254      1.243541
H     -0.936747     -2.669209      0.805793
H     -3.234272     -5.579600      0.449451
H     -4.300063     -4.357405      1.198911
H     -4.504303     -4.793501     -0.533562
C     -6.970875     -0.713028     -0.375096
C     -7.697340     -1.821753     -1.169396
C     -7.241405     -0.897474      1.136466
C     -7.541487      0.648062     -0.807455
H     -7.519699     -1.708583     -2.258019
H     -7.353377     -2.833381     -0.875618
H     -8.791751     -1.775826     -0.990615
H     -6.729909     -0.109682      1.726657
H     -8.329256     -0.840757      1.350127
H     -6.876441     -1.878435      1.500962
H     -8.632805      0.679589     -0.614662
H     -7.078917      1.484191     -0.244745
H     -7.387689      0.832773     -1.890044
C      6.965029     -1.091458     -1.160503
C      7.579630     -1.215400      0.252635
C      7.361880     -2.324531     -2.003957
C      7.545529      0.163760     -1.833428
H      7.312140     -0.339127      0.877264
H      7.222941     -2.123697      0.777928
H      8.686547     -1.274287      0.193769
H      6.938910     -2.255885     -3.026602
H      8.465992     -2.400319     -2.089806
H      6.994797     -3.267161     -1.551324
H      8.648605      0.078635     -1.905961
H      7.151918      0.297323     -2.861479
H      7.319468      1.082329     -1.254782
C     -0.004985      0.951511      0.728504
C      1.178540      1.192132      1.327157
H      2.117549      0.999144      0.779111
C     -0.667046      2.562752     -2.516465
C      0.690909      2.798048     -1.849949
H     -0.461806      2.216974     -3.558532
H      0.488088      3.183211     -0.821615
C      1.511418      3.846934     -2.600324
H      2.473398      4.032826     -2.080596
H      1.757216      3.472948     -3.619114
C     -1.475725      3.860959     -2.591981
H     -2.438578      3.700424     -3.117720
H     -1.721699      4.192593     -1.559079
C     -0.667020      4.942082     -3.325045
H     -1.237597      5.893262     -3.339909
H     -0.539363      4.639014     -4.388095
C      0.713060      5.156515     -2.692876
H      1.288267      5.910833     -3.267803
H      0.586174      5.573329     -1.669366
C     -1.383257      1.102794      1.321469
C     -1.652220      0.169314      2.522625
C     -1.792134      2.557387      1.641714
H     -2.116393      0.778101      0.561428
C     -3.131851      0.231671      2.923718
H     -1.015753      0.461386      3.385962
H     -1.362348     -0.864071      2.250388
C     -3.269852      2.617092      2.056079
H     -1.153202      2.966183      2.454965
H     -1.612099      3.197947      0.751844
C     -3.570368      1.671125      3.227692
H     -3.321094     -0.422967      3.800880
H     -3.749153     -0.174835      2.090708
H     -3.557492      3.658411      2.315326
H     -3.898513      2.322130      1.185417
H     -4.652456      1.702493      3.477651
H     -3.030440      2.032362      4.132643
C      1.424011      1.695844      2.732528
C      2.170756      0.638020      3.572744
C      2.219853      3.018196      2.703388
H      0.456893      1.901638      3.237469
C      2.506405      1.148203      4.979710
H      3.108771      0.359462      3.040239
H      1.561054     -0.287724      3.622177
C      2.554194      3.525800      4.111806
H      3.163270      2.850353      2.134476
H      1.645340      3.781118      2.135348
C      3.296931      2.461901      4.930383
H      3.070377      0.375172      5.543384
H      1.559696      1.314251      5.542467
H      3.152086      4.460100      4.052482
H      1.608758      3.794084      4.635779
H      3.500927      2.833513      5.956833
H      4.289653      2.271542      4.462927


Geometry of complex: (Co-3)-III-E-BocNCy-CCH-CMe2OH
---------------------------------------------------

138
Stoichiometry = H78C51CoN3O5
C      3.722375      1.579995     -0.783005
C      4.388126      0.383906     -0.371171
C      3.642342     -0.785197      0.029414
H      6.315917      1.332803     -0.620135
H      4.374586      2.437168     -1.033089
C      5.809608      0.408719     -0.304371
C      4.394288     -1.922331      0.521045
C      5.784711     -1.821385      0.560866
C      6.535123     -0.680248      0.157501
H      6.345916     -2.687187      0.936996
O      2.339641     -0.840386     -0.024046
N      2.424001      1.753733     -0.861963
C     -1.167133     -1.150370     -1.570018
C     -1.044006      1.197275     -2.434518
C     -1.944902     -2.370947     -1.493154
C     -1.782598     -0.009488     -2.209472
H     -1.513567      1.929032     -3.118412
C     -3.284432     -2.314646     -1.876153
C     -3.150119     -0.038425     -2.605190
C     -3.940708     -1.158226     -2.388266
H     -3.885129     -3.226835     -1.763922
H     -3.573506      0.876104     -3.045337
Co     1.127910      0.437141     -0.719216
N      0.106300      1.514285     -1.886113
O      0.035753     -1.094379     -1.073008
C      3.670943     -3.202032      0.975099
C      2.693791     -2.879710      2.130637
C      2.898101     -3.787209     -0.227029
C      4.651801     -4.276266      1.478465
H      3.247915     -2.513550      3.018957
H      1.959109     -2.109845      1.833869
H      2.142040     -3.796151      2.425994
H      3.594075     -4.054782     -1.048463
H      2.354476     -4.706111      0.075178
H      2.162667     -3.059020     -0.609255
H      4.080189     -5.172663      1.792475
H      5.363001     -4.597356      0.690108
H      5.236722     -3.931583      2.355822
C     -1.302582     -3.682794     -1.012948
C     -0.164905     -4.039119     -1.999238
C     -0.755826     -3.531449      0.425451
C     -2.304290     -4.851904     -1.009963
H     -0.575494     -4.210153     -3.015271
H      0.583196     -3.227927     -2.056073
H      0.352981     -4.965259     -1.676054
H     -1.584146     -3.317144      1.131842
H     -0.271882     -4.475807      0.749527
H     -0.013352     -2.717457      0.491496
H     -1.786173     -5.774232     -0.678909
H     -3.147804     -4.677369     -0.310938
H     -2.722328     -5.049906     -2.018002
C     -5.453163     -1.199108     -2.653309
C     -5.753109     -2.211147     -3.781742
C     -6.177890     -1.638018     -1.358535
C     -5.997790      0.179693     -3.062802
H     -5.259014     -1.907213     -4.726730
H     -5.392688     -3.227629     -3.525195
H     -6.845335     -2.277702     -3.967688
H     -5.949057     -0.953696     -0.517024
H     -7.276952     -1.641320     -1.513558
H     -5.883789     -2.659734     -1.045660
H     -7.092696      0.120388     -3.225560
H     -5.817192      0.938567     -2.274224
H     -5.542351      0.541651     -4.006874
C      8.068040     -0.702728      0.261594
C      8.476803     -0.927964      1.735365
C      8.624112     -1.853216     -0.608203
C      8.694941      0.616584     -0.219628
H      8.093690     -0.111126      2.380050
H      8.078321     -1.883320      2.131265
H      9.581967     -0.958249      1.834225
H      8.349745     -1.711234     -1.673083
H      9.731066     -1.895924     -0.538190
H      8.229524     -2.838099     -0.288016
H      9.799055      0.564757     -0.133580
H      8.451945      0.823343     -1.281651
H      8.353222      1.479314      0.387558
C      0.327479      1.111380      0.926393
C      0.808915      1.619697      2.082914
C      0.795601      2.756184     -2.290200
C      1.819812      3.048298     -1.188789
H      1.373475      2.523091     -3.217005
H      1.245753      3.342811     -0.279800
C      2.734786      4.209095     -1.573561
H      3.458063      4.417422     -0.758651
H      3.326127      3.944539     -2.478231
C     -0.076967      3.986116     -2.559242
H     -0.791796      3.797095     -3.385387
H     -0.681925      4.201088     -1.651211
C      0.808677      5.190653     -2.913940
H      0.177008      6.090807     -3.058826
H      1.304793      4.998168     -3.891242
C      1.880376      5.456265     -1.849255
H      2.530111      6.300094     -2.158926
H      1.388454      5.770827     -0.902639
H     -0.005827      1.871918      2.793398
C     -1.186615      0.995559      0.817631
C     -1.815284     -0.019365      1.786122
C     -1.937177      2.332333      0.950563
H     -1.451031      0.623393     -0.182829
C     -3.297944     -0.215897      1.454586
H     -1.695786      0.334195      2.833147
H     -1.294728     -0.993371      1.703618
C     -3.418269      2.137914      0.625149
H     -1.817735      2.733734      1.979952
H     -1.510730      3.086875      0.256526
H     -3.790141     -0.861844      2.201894
H     -3.386169     -0.728858      0.467799
H     -4.011500      3.050330      0.819729
H     -3.523122      1.897922     -0.461130
N     -4.014548      1.061856      1.413745
C     -5.337385      1.202156      1.768402
O     -5.974570      2.246234      1.650565
O     -5.838890      0.029655      2.254382
C     -7.207685     -0.036642      2.779878
C     -7.355926      0.911727      3.975037
C     -8.218146      0.275001      1.668892
C     -7.326910     -1.496909      3.223979
H     -6.588083      0.685607      4.741868
H     -7.243227      1.962994      3.653564
H     -8.354753      0.781225      4.437451
H     -8.068728     -0.408383      0.809287
H     -9.248909      0.129815      2.049758
H     -8.103969      1.317423      1.321481
H     -8.334308     -1.689235      3.642438
H     -7.166382     -2.177508      2.364451
H     -6.572172     -1.731673      4.000360
C      2.113243      1.958745      2.794490
C      2.829646      3.182091      2.193668
H      3.249691      2.964973      1.196579
H      2.128512      4.036390      2.121495
H      3.673625      3.481176      2.851538
C      3.059094      0.762376      2.929352
H      3.432605      0.418377      1.952479
H      3.940893      1.041362      3.546479
H      2.533679     -0.077759      3.419845
O      1.653518      2.330292      4.116308
H      2.456078      2.480022      4.649059


Geometry of complex: (Co-3)-III-Z-BocNCy-CCH-CMe2OH
---------------------------------------------------

138
Stoichiometry = H78C51CoN3O5
C      3.745397      1.655371     -0.879079
C      4.385032      0.436825     -0.490725
C      3.629175     -0.778220     -0.299046
H      6.308150      1.424630     -0.405478
H      4.400306      2.542617     -0.958518
C      5.783033      0.475252     -0.224489
C      4.310925     -1.906617      0.298172
C      5.679268     -1.793433      0.536174
C      6.459387     -0.631223      0.269104
H      6.193151     -2.655935      0.981495
O      2.376290     -0.883921     -0.639310
N      2.459040      1.815837     -1.083824
C     -1.252624     -0.919866     -1.863194
C     -1.162929      1.529345     -2.384152
C     -2.032344     -2.140376     -1.928434
C     -1.905001      0.311230     -2.247230
H     -1.691622      2.360868     -2.886521
C     -3.399198     -2.026251     -2.178044
C     -3.303710      0.344120     -2.513124
C     -4.084175     -0.800584     -2.425721
H     -3.997601     -2.947105     -2.175370
H     -3.753215      1.317804     -2.757130
Co     1.165211      0.484173     -1.086344
N      0.062581      1.736986     -1.958806
O     -0.009644     -0.956667     -1.480389
C      3.519169     -3.161304      0.702816
C      2.399078     -2.744232      1.689115
C      2.917543     -3.830323     -0.553961
C      4.408137     -4.197969      1.413174
H      2.828454     -2.230839      2.573642
H      1.689445     -2.043955      1.213390
H      1.840027     -3.639827      2.031748
H      3.722132     -4.155478     -1.245324
H      2.330192     -4.727395     -0.267153
H      2.250759     -3.133760     -1.091374
H      3.790610     -5.073319      1.698427
H      5.224865     -4.568853      0.760319
H      4.860264     -3.792310      2.341304
C     -1.361197     -3.510635     -1.724137
C     -0.226346     -3.671925     -2.764035
C     -0.787429     -3.621718     -0.293600
C     -2.352459     -4.671185     -1.925257
H     -0.634475     -3.638879     -3.794959
H      0.527843     -2.871348     -2.656711
H      0.281738     -4.648576     -2.626159
H     -1.597033     -3.534553      0.459790
H     -0.299393     -4.608299     -0.154282
H     -0.034471     -2.837014     -0.104322
H     -1.816804     -5.633932     -1.803285
H     -3.173825     -4.654698     -1.179842
H     -2.802540     -4.665189     -2.939006
C     -5.614232     -0.802043     -2.564007
C     -6.028588     -1.672138     -3.771649
C     -6.230020     -1.384724     -1.269321
C     -6.171522      0.617059     -2.765101
H     -5.609042     -1.265297     -4.713982
H     -5.671510     -2.716231     -3.667379
H     -7.133715     -1.703631     -3.869718
H     -5.926278     -0.795847     -0.380522
H     -7.338646     -1.378237     -1.329191
H     -5.911304     -2.432386     -1.097461
H     -7.276621      0.581629     -2.845992
H     -5.919723      1.279102     -1.911741
H     -5.785268      1.084577     -3.693553
C      7.965624     -0.643585      0.572958
C      8.182551     -0.919863      2.078549
C      8.643763     -1.756657     -0.257972
C      8.633081      0.697452      0.224594
H      7.702543     -0.134124      2.696220
H      7.753476     -1.895002      2.383706
H      9.265900     -0.939165      2.319841
H      8.511127     -1.575246     -1.343776
H      9.732178     -1.796328     -0.043526
H      8.219559     -2.754820     -0.030113
H      9.718595      0.648571      0.445062
H      8.520458      0.944427     -0.850585
H      8.210001      1.533484      0.817637
C      0.621860      0.822607      0.755407
C      1.619797      0.922788      1.654251
H      2.657825      0.848393      1.291735
C      0.753302      3.003338     -2.269097
C      1.854068      3.145272     -1.214935
H      1.261875      2.866975     -3.254118
H      1.347367      3.332110     -0.237346
C      2.765667      4.335571     -1.512475
H      3.534940      4.443855     -0.720807
H      3.304870      4.165528     -2.470805
C     -0.103935      4.270437     -2.340381
H     -0.873106      4.187856     -3.134569
H     -0.646043      4.392139     -1.376432
C      0.785861      5.492200     -2.615810
H      0.168316      6.413627     -2.621739
H      1.217944      5.400611     -3.637103
C      1.924334      5.618676     -1.596438
H      2.573912      6.481704     -1.848484
H      1.495023      5.833343     -0.592910
C     -0.879215      0.878173      0.885274
C     -1.551770     -0.366240      1.497299
C     -1.466797      2.148053      1.531393
H     -1.277501      0.902740     -0.144637
C     -3.064816     -0.308319      1.270444
H     -1.338159     -0.437438      2.580475
H     -1.151424     -1.279801      1.021096
C     -2.978659      2.183132      1.297263
H     -1.256222      2.177463      2.620458
H     -1.010144      3.056291      1.084538
H     -3.573326     -1.134419      1.796112
H     -3.283369     -0.426939      0.184671
H     -3.464925      3.024207      1.824881
H     -3.168879      2.318785      0.203465
C      1.695632      1.160724      3.164103
C      0.641123      0.450927      4.019861
H     -0.375424      0.857967      3.867373
H      0.631965     -0.632898      3.797226
H      0.886704      0.587305      5.095192
C      1.708341      2.678018      3.441119
H      1.881047      2.876791      4.521528
H      2.525343      3.155851      2.865808
H      0.749451      3.151981      3.153717
O      2.989022      0.615228      3.503125
H      3.087485      0.718539      4.467898
N     -3.629312      0.956688      1.750283
C     -4.899191      1.070861      2.271517
O     -5.422792      2.137996      2.581725
O     -5.488478     -0.154340      2.387345
C     -6.830021     -0.288743      2.968296
C     -6.822764      0.201830      4.420402
C     -7.854819      0.463491      2.110274
C     -7.075160     -1.798689      2.902892
H     -6.046479     -0.334231      5.002482
H     -6.618130      1.286922      4.462998
H     -7.806376      0.001265      4.890250
H     -7.812934      0.108281      1.061212
H     -8.876293      0.275245      2.497166
H     -7.655678      1.549939      2.129422
H     -8.073344     -2.042551      3.316523
H     -7.031736     -2.154543      1.854416
H     -6.308676     -2.343994      3.488254


Geometry of complex: (Co-3)-III-E-CMe2OH-CCH-BocNCy
---------------------------------------------------

138
Stoichiometry = H78C51CoN3O5
C      1.004153      1.054621     -1.803223
C      1.543942     -0.265794     -1.672540
C      0.925827     -1.239034     -0.800519
H      3.237428      0.278868     -2.903596
H      1.572803      1.756610     -2.440960
C      2.806433     -0.517488     -2.279365
C      1.632622     -2.486363     -0.586190
C      2.869978     -2.655458     -1.208922
C      3.505092     -1.694081     -2.045017
H      3.405236     -3.596552     -1.026739
O     -0.218446     -1.028917     -0.209457
N     -0.031315      1.522110     -1.149045
C     -4.033028     -0.579561     -0.078964
C     -3.816651      1.752021     -0.943814
C     -4.925924     -1.691056      0.185735
C     -4.629484      0.658844     -0.518611
H     -4.355288      2.588794     -1.429958
C     -6.298892     -1.447315      0.139856
C     -6.042906      0.819187     -0.578892
C     -6.902186     -0.206889     -0.215136
H     -6.971032     -2.283350      0.373629
H     -6.430451      1.793337     -0.910991
Co    -1.321749      0.521243     -0.249120
N     -2.512665      1.863949     -0.818991
O     -2.739804     -0.721522      0.030290
C      1.023262     -3.593736      0.292409
C      0.763024     -3.073061      1.726070
C     -0.304637     -4.046970     -0.350910
C      1.944197     -4.822165      0.402265
H      1.720648     -2.836053      2.233356
H      0.131809     -2.165967      1.719252
H      0.250057     -3.854578      2.324059
H     -0.131589     -4.451641     -1.369124
H     -0.779145     -4.842415      0.260246
H     -1.006855     -3.199854     -0.422792
H      1.458348     -5.585102      1.043181
H      2.135868     -5.292198     -0.583857
H      2.921168     -4.573216      0.865218
C     -4.386805     -3.120186      0.385057
C     -3.734105     -3.542585     -0.953970
C     -3.361102     -3.204099      1.536627
C     -5.510972     -4.125719      0.698265
H     -4.491216     -3.556961     -1.764165
H     -2.928165     -2.842876     -1.242238
H     -3.295932     -4.558308     -0.871130
H     -3.820053     -2.883023      2.493717
H     -3.019895     -4.252627      1.659288
H     -2.477707     -2.574005      1.339555
H     -5.070368     -5.134828      0.825134
H     -6.043528     -3.873795      1.638289
H     -6.258241     -4.194488     -0.118014
C     -8.433090     -0.076939     -0.207562
C     -9.043868     -1.104720     -1.187599
C     -8.956290     -0.353313      1.220528
C     -8.891207      1.328880     -0.630531
H     -8.684167     -0.927013     -2.221251
H     -8.778157     -2.144979     -0.912919
H    -10.151303     -1.031229     -1.188897
H     -8.539052      0.377814      1.942201
H    -10.063238     -0.278438      1.252123
H     -8.677770     -1.367383      1.570484
H     -9.997861      1.389854     -0.604848
H     -8.497215      2.110943      0.049696
H     -8.568089      1.573376     -1.662767
C      4.906271     -1.980508     -2.607762
C      5.862953     -2.343156     -1.447818
C      4.823317     -3.164814     -3.597131
C      5.487211     -0.759332     -3.340798
H      5.927747     -1.520226     -0.708306
H      5.536105     -3.254713     -0.908909
H      6.883557     -2.539088     -1.838117
H      4.156979     -2.921748     -4.449434
H      5.827809     -3.410134     -4.001026
H      4.424195     -4.075998     -3.107623
H      6.502493     -0.993614     -3.719506
H      4.868499     -0.466644     -4.213241
H      5.576052      0.117190     -2.666689
C     -0.838859      1.170957      1.553805
C      0.429370      1.374361      1.976660
C     -1.862462      3.021212     -1.470684
C     -0.378312      2.942225     -1.122132
H     -1.953819      2.870030     -2.573511
H     -0.280220      3.231276     -0.049661
C      0.431744      3.931433     -1.956753
H      1.510317      3.866714     -1.703976
H      0.333837      3.691927     -3.038926
C     -2.404031      4.413339     -1.129732
H     -3.481881      4.497168     -1.376494
H     -2.309782      4.575260     -0.034161
C     -1.604271      5.472077     -1.906919
H     -1.953165      6.487874     -1.629671
H     -1.817650      5.355719     -2.992935
C     -0.090670      5.351168     -1.676172
H      0.452597      6.086347     -2.304181
H      0.140744      5.611227     -0.619955
H      0.479995      1.712444      3.030722
C      1.774017      1.191952      1.346452
C      2.540459      2.509036      1.120908
C      2.686331      0.268046      2.173491
H      1.654985      0.704947      0.370214
C      3.844863      2.248334      0.367866
H      2.751425      2.991195      2.100596
H      1.930096      3.228350      0.537443
C      3.988027     -0.015552      1.420573
H      2.904499      0.735630      3.159133
H      2.173677     -0.693704      2.369135
H      4.469671      3.156865      0.286511
H      3.602691      1.922051     -0.673371
H      4.689409     -0.596502      2.044158
H      3.759571     -0.632597      0.520600
C     -1.949830      1.317207      2.633633
C     -3.199584      2.087785      2.200675
C     -2.318289     -0.078390      3.160092
H     -3.813846      1.535382      1.473551
H     -2.922743      3.072173      1.777596
H     -2.694284     -0.724666      2.350499
H     -1.420289     -0.556207      3.597518
H     -3.105906     -0.002765      3.941772
H     -3.833759      2.264199      3.094711
O     -1.368188      2.076218      3.723999
H     -1.994326      1.977402      4.464686
N      4.659352      1.223094      1.015794
C      6.024569      1.332704      0.878929
O      6.593383      2.326480      0.432975
O      6.651275      0.193825      1.296219
C      8.117482      0.113558      1.316655
C      8.370026     -1.300879      1.845523
C      8.679857      0.268833     -0.102043
C      8.682611      1.165581      2.277601
H      7.925544     -1.425925      2.852639
H      7.920591     -2.055129      1.169600
H      9.458445     -1.494555      1.914528
H      8.471349      1.279924     -0.494921
H      9.775740      0.103015     -0.088532
H      8.226370     -0.480601     -0.780590
H      9.779148      1.036464      2.374639
H      8.472544      2.184636      1.905160
H      8.230695      1.049215      3.283078


Geometry of complex: (Co-3)-III-Z-CMe2OH-CCH-BocNCy
---------------------------------------------------

138
Stoichiometry = H78C51CoN3O5
C     -1.124601     -0.702417     -2.161142
C     -1.585522      0.636762     -1.940892
C     -0.749068      1.621073     -1.293730
H     -3.521035      0.136850     -2.769719
H     -1.821724     -1.372344     -2.697378
C     -2.930437      0.935477     -2.297505
C     -1.320486      2.929279     -1.052204
C     -2.652857      3.139784     -1.406308
C     -3.498988      2.170524     -2.015867
H     -3.089566      4.122967     -1.186602
O      0.471235      1.354256     -0.918308
N      0.000911     -1.208248     -1.723379
C      4.026562      0.395444      0.059479
C      3.758666     -1.737238     -1.225886
C      4.950345      1.317384      0.694295
C      4.584600     -0.793145     -0.544526
H      4.294687     -2.546879     -1.758073
C      6.302402      0.977069      0.720088
C      5.983105     -1.058774     -0.493541
C      6.863682     -0.199992      0.146798
H      6.992805      1.675850      1.210755
H      6.341016     -1.981083     -0.974209
Co     1.324393     -0.338004     -0.742797
N      2.444299     -1.745879     -1.270691
O      2.752482      0.666690      0.012813
C     -0.473175      4.043513     -0.417162
C      0.055978      3.584803      0.962322
C      0.695978      4.368823     -1.376052
C     -1.279559      5.337155     -0.202758
H     -0.789896      3.393645      1.654613
H      0.652342      2.660219      0.875449
H      0.691444      4.377013      1.409689
H      0.307296      4.749518     -2.342722
H      1.351540      5.148925     -0.937429
H      1.309065      3.471290     -1.574107
H     -0.621801      6.104963      0.251938
H     -1.666577      5.754578     -1.154767
H     -2.136835      5.185178      0.484573
C      4.458767      2.655097      1.276424
C      3.836911      3.489630      0.134379
C      3.403715      2.410971      2.377446
C      5.603616      3.475296      1.898101
H      4.591159      3.706576     -0.649473
H      2.990955      2.950647     -0.326118
H      3.460149      4.457127      0.526254
H      3.832637      1.814403      3.208680
H      3.056537      3.378658      2.795014
H      2.527326      1.878553      1.968777
H      5.195160      4.426117      2.295487
H      6.089549      2.944085      2.742223
H      6.384643      3.736280      1.155202
C      8.376336     -0.449294      0.251766
C      9.136989      0.711727     -0.428821
C      8.778736     -0.523675      1.742438
C      8.789471     -1.764997     -0.428994
H      8.869103      0.783400     -1.502357
H      8.904105      1.687832      0.041481
H     10.233600      0.556624     -0.354740
H      8.252208     -1.355781      2.252257
H      9.871352     -0.690749      1.844491
H      8.530392      0.411975      2.282101
H      9.883741     -1.914419     -0.331620
H      8.290092     -2.640693      0.033044
H      8.548325     -1.760848     -1.511346
C     -4.968711      2.517517     -2.297354
C     -5.671712      2.860289     -0.962379
C     -5.037659      3.736767     -3.244936
C     -5.713727      1.346794     -2.959347
H     -5.633137      2.017559     -0.242634
H     -5.205804      3.737912     -0.470872
H     -6.738842      3.108637     -1.141003
H     -4.544870      3.515279     -4.213456
H     -6.093791      4.010659     -3.448220
H     -4.540170      4.625993     -2.808944
H     -6.771072      1.625881     -3.141406
H     -5.265807      1.074280     -3.936794
H     -5.716276      0.446671     -2.313676
C      0.495560     -0.935530      0.924466
C     -0.798653     -0.573031      1.025906
H     -1.264793     -0.052376      0.177572
C      1.766892     -2.770240     -2.094454
C      0.277731     -2.648085     -1.775781
H      1.902007     -2.480739     -3.164817
H      0.131714     -3.005157     -0.727849
C     -0.565894     -3.526036     -2.699131
H     -1.640170     -3.452006     -2.432900
H     -0.463359     -3.176822     -3.750664
C      2.236259     -4.219367     -1.925489
H      3.312229     -4.322546     -2.171878
H      2.119654     -4.513630     -0.859801
C      1.402283     -5.140615     -2.828909
H      1.711710     -6.195677     -2.681653
H      1.620650     -4.897330     -3.892665
C     -0.102823     -4.986974     -2.574348
H     -0.679357     -5.627185     -3.272995
H     -0.338560     -5.350108     -1.549886
C     -1.834253     -0.769941      2.112349
C     -2.653497      0.528769      2.270388
C     -2.761982     -1.947425      1.736557
H     -1.358951     -1.032076      3.079034
C     -3.869528      0.345697      3.183799
H     -3.009443      0.860249      1.269212
H     -2.003684      1.342657      2.655581
C     -3.956543     -2.054467      2.692004
H     -3.146619     -1.801337      0.702270
H     -2.163013     -2.879703      1.746713
H     -4.514844      1.243028      3.181405
H     -3.540667      0.152769      4.230186
H     -4.654416     -2.852488      2.386145
H     -3.597110     -2.292652      3.719062
C      1.209207     -1.689375      2.059394
C      2.524615     -2.384768      1.709550
H      2.371975     -3.137703      0.916219
H      3.308062     -1.677409      1.388721
H      2.901874     -2.907664      2.614341
C      1.458406     -0.711156      3.224776
H      2.167751      0.077646      2.917020
H      0.519958     -0.222440      3.545603
H      1.896311     -1.249837      4.093060
O      0.275058     -2.724596      2.466270
H      0.697241     -3.181104      3.219423
N     -4.680958     -0.786843      2.748060
C     -5.845846     -0.537961      2.060287
O     -6.327362      0.581932      1.898643
O     -6.396448     -1.700263      1.603851
C     -7.682275     -1.695061      0.899751
C     -8.782561     -1.135174      1.808718
C     -7.561349     -0.908990     -0.410478
C     -7.917738     -3.181544      0.616956
H     -8.818905     -1.702184      2.760481
H     -8.596791     -0.069452      2.033173
H     -9.767594     -1.233799      1.310192
H     -6.722246     -1.306269     -1.016434
H     -8.492571     -1.014448     -1.002317
H     -7.382017      0.162871     -0.212636
H     -8.874535     -3.322451      0.077026
H     -7.098539     -3.593714     -0.005047
H     -7.959292     -3.755743      1.563496


Geometry of complex: Co-4
-------------------------

95
Stoichiometry = H54C36CoN2O2
C     -2.548634      2.047288     -0.317880
C     -3.260783      0.820539     -0.170079
C     -2.565792     -0.419936      0.063898
H     -5.160382      1.826999     -0.429091
H     -3.172111      2.939025     -0.507909
C     -4.683771      0.853851     -0.240339
C     -3.353468     -1.617532      0.265149
C     -4.740253     -1.505778      0.186186
C     -5.445609     -0.293091     -0.071269
H     -5.336003     -2.416660      0.332450
O     -1.262463     -0.481686      0.099142
N     -1.239885      2.207965     -0.240387
C      2.565796     -0.419938     -0.063962
C      2.548630      2.047290      0.317818
C      3.353476     -1.617544     -0.265139
C      3.260782      0.820544      0.170002
H      3.172107      2.939026      0.507847
C      4.740260     -1.505780     -0.186192
C      4.683771      0.853865      0.240255
C      5.445612     -0.293077      0.071209
H      5.336014     -2.416665     -0.332426
H      5.160378      1.827019      0.428985
Co     0.000001      0.870533     -0.000042
N      1.239876      2.207965      0.240366
O      1.262468     -0.481680     -0.099257
C      0.631793      3.551295      0.468692
C     -0.631812      3.551328     -0.468593
C     -2.665354     -2.962535      0.554716
C     -1.759899     -3.342532     -0.639988
C     -1.827249     -2.841156      1.850129
C     -3.681970     -4.100365      0.757920
H     -2.361778     -3.449828     -1.565656
H     -0.984167     -2.575836     -0.809391
H     -1.255561     -4.311657     -0.444912
H     -2.482616     -2.618075      2.717008
H     -1.299904     -3.795750      2.055057
H     -1.073117     -2.038388      1.763260
H     -3.137703     -5.042134      0.971798
H     -4.360942     -3.907285      1.613658
H     -4.301782     -4.274157     -0.145465
C      2.665365     -2.962563     -0.554637
C      1.759861     -3.342477      0.640057
C      1.827312     -2.841266     -1.850092
C      3.681983     -4.100415     -0.757714
H      2.361701     -3.449698      1.565760
H      0.984114     -2.575775      0.809367
H      1.255542     -4.311621      0.445031
H      2.482718     -2.618256     -2.716961
H      1.299961     -3.795866     -2.054975
H      1.073188     -2.038481     -1.763309
H      3.137721     -5.042202     -0.971523
H      4.360980     -3.907413     -1.613451
H      4.301770     -4.274123      0.145705
C      6.980971     -0.312353      0.141193
C      7.428476     -1.267539      1.271330
C      7.549281     -0.809525     -1.207721
C      7.561302      1.082845      0.427461
H      7.038132     -0.928654      2.252238
H      7.065343     -2.301107      1.104111
H      8.536043     -1.306252      1.333628
H      7.247206     -0.136464     -2.035484
H      8.658301     -0.842656     -1.175215
H      7.190298     -1.828395     -1.454928
H      8.667813      1.030236      0.473480
H      7.294511      1.809726     -0.366335
H      7.205252      1.484383      1.397823
C     -6.980967     -0.312378     -0.141264
C     -7.428457     -1.267611     -1.271367
C     -7.549282     -0.809503      1.207665
C     -7.561304      1.082805     -0.427590
H     -7.038109     -0.928762     -2.252286
H     -7.065319     -2.301170     -1.104104
H     -8.536023     -1.306334     -1.333671
H     -7.247216     -0.136411      2.035406
H     -8.658302     -0.842644      1.175154
H     -7.190293     -1.828362      1.454912
H     -8.667814      1.030188     -0.473622
H     -7.294528      1.809717      0.366183
H     -7.205242      1.484310     -1.397962
C     -0.223405      3.629077     -1.953038
H     -1.108054      3.428614     -2.588745
H      0.164538      4.633170     -2.213245
H      0.547478      2.870656     -2.189743
C     -1.586127      4.709631     -0.143547
H     -1.031590      5.667708     -0.141446
H     -2.376181      4.807308     -0.913220
H     -2.074523      4.589505      0.841789
C      1.586079      4.709654      0.143752
H      1.031521      5.667718      0.141769
H      2.376144      4.807279      0.913420
H      2.074457      4.589643     -0.841608
C      0.223388      3.628895      1.953144
H      1.108058      3.428440      2.588826
H     -0.164626      4.632940      2.213433
H     -0.547439      2.870400      2.189791


Geometry of complex: (Co-4)-H
-----------------------------

96
Stoichiometry = H55C36CoN2O2
C     -2.545087      2.052724     -0.278689
C     -3.253205      0.815175     -0.185238
C     -2.561975     -0.427388      0.047632
H     -5.141706      1.830169     -0.481216
H     -3.173706      2.946684     -0.442735
C     -4.673307      0.853448     -0.289285
C     -3.361525     -1.619272      0.241766
C     -4.746615     -1.502435      0.130861
C     -5.444303     -0.291393     -0.146230
H     -5.347034     -2.411970      0.267015
O     -1.260175     -0.498952      0.102780
N     -1.245629      2.223626     -0.166409
C      2.564197     -0.440751      0.025734
C      2.563013      2.043878      0.302918
C      3.350947     -1.641983     -0.163290
C      3.268089      0.811594      0.142897
H      3.192158      2.930914      0.499274
C      4.739798     -1.520568     -0.170968
C      4.691669      0.854549      0.130936
C      5.452891     -0.296299     -0.017589
H      5.330809     -2.435527     -0.312408
H      5.170619      1.838902      0.240027
Co     0.009085      0.873519     -0.022261
N      1.259622      2.210521      0.245574
O      1.265125     -0.518725      0.107716
C      0.651080      3.541068      0.537330
C     -0.646152      3.577287     -0.351567
C     -2.690337     -2.965465      0.565824
C     -1.760702     -3.371713     -0.600104
C     -1.878289     -2.829194      1.876104
C     -3.719363     -4.092499      0.766707
H     -2.341678     -3.497838     -1.536678
H     -0.981566     -2.608521     -0.766857
H     -1.260943     -4.336523     -0.373626
H     -2.547347     -2.576965      2.724386
H     -1.369918     -3.786837      2.112325
H     -1.109020     -2.041269      1.785834
H     -3.186301     -5.034264      1.007231
H     -4.414785     -3.880694      1.604682
H     -4.321393     -4.277408     -0.146456
C      2.657579     -2.996818     -0.387584
C      1.789361     -3.354832      0.840648
C      1.781639     -2.900497     -1.660073
C      3.669175     -4.137866     -0.597610
H      2.418682     -3.441014      1.750289
H      1.016159     -2.587216      1.016617
H      1.284139     -4.330033      0.680270
H      2.413303     -2.702213     -2.550159
H      1.240744     -3.854625     -1.827807
H      1.036610     -2.089418     -1.569073
H      3.119954     -5.086190     -0.765020
H      4.315242     -3.967996     -1.483196
H      4.322861     -4.285009      0.286559
C      6.989770     -0.306633     -0.035098
C      7.508066     -1.198588      1.116174
C      7.484004     -0.872842     -1.386027
C      7.575797      1.104107      0.142712
H      7.173932     -0.808484      2.098843
H      7.140380     -2.240164      1.025885
H      8.617630     -1.232290      1.115600
H      7.130383     -0.246078     -2.229582
H      8.593323     -0.900529     -1.415907
H      7.118118     -1.904751     -1.557880
H      8.683518      1.058515      0.128800
H      7.259595      1.786127     -0.672506
H      7.271979      1.555957      1.108749
C     -6.977051     -0.307365     -0.259522
C     -7.394154     -1.259038     -1.404092
C     -7.586144     -0.805630      1.070981
C     -7.545144      1.090018     -0.559523
H     -6.975311     -0.918649     -2.372650
H     -7.036959     -2.293397     -1.228811
H     -8.499575     -1.296364     -1.498246
H     -7.306531     -0.135128      1.908689
H     -8.693882     -0.836036      1.006392
H     -7.237168     -1.825983      1.326378
H     -8.649940      1.040645     -0.638848
H     -7.300440      1.814222      0.243856
H     -7.158917      1.493085     -1.517664
H      0.183696      0.914927     -1.440994
C     -0.296200      3.748499     -1.842924
H      0.061543      4.774438     -2.055893
H      0.478746      3.022469     -2.153568
H     -1.200800      3.567026     -2.455734
C      1.591325      4.714378      0.226548
H      1.034679      5.669879      0.276770
H      2.404977      4.786296      0.974028
H      2.048424      4.631109     -0.777258
C      0.293387      3.559207      2.038127
H      1.199088      3.336419      2.635332
H     -0.088142      4.550174      2.351818
H     -0.471188      2.793064      2.273024
C     -1.595560      4.707897      0.075190
H     -2.405816      4.851081     -0.665584
H     -2.058271      4.518702      1.061971
H     -1.045845      5.667385      0.126582


Geometry of complex: (Co-4)-I-MeCCMe
------------------------------------

106
Stoichiometry = H61C40CoN2O2
C      2.571519      2.054726      0.023255
C      3.301880      0.826712     -0.038777
C      2.642422     -0.425030     -0.312173
H      5.155621      1.867578      0.364224
H      3.176697      2.955779      0.230628
C      4.712721      0.884147      0.147290
C      3.468834     -1.606190     -0.451643
C      4.843803     -1.471054     -0.259983
C      5.507261     -0.249977      0.052243
H      5.463209     -2.372883     -0.356187
O      1.346312     -0.514886     -0.439175
N      1.276476      2.205739     -0.155627
C     -2.478027     -0.495328     -0.454867
C     -2.504452      1.991660     -0.733342
C     -3.251925     -1.697800     -0.219120
C     -3.194612      0.751938     -0.553214
H     -3.143944      2.872860     -0.921000
C     -4.639150     -1.580305     -0.130952
C     -4.614692      0.790442     -0.466284
C     -5.363383     -0.359487     -0.253256
H     -5.217640     -2.495325      0.054733
H     -5.102330      1.772239     -0.559777
Co     0.053535      0.846080     -0.398208
N     -1.202636      2.167031     -0.680817
O     -1.182695     -0.564323     -0.580120
C     -0.599920      3.504932     -0.940519
C      0.651699      3.550887      0.012621
C      2.835693     -2.965262     -0.798617
C      1.855544     -3.373864      0.323762
C      2.083312     -2.855818     -2.146282
C      3.889816     -4.078367     -0.937033
H      2.389032     -3.476662      1.291437
H      1.054095     -2.623799      0.434496
H      1.384016     -4.350564      0.088073
H      2.785669     -2.595438     -2.964573
H      1.607005     -3.826072     -2.397803
H      1.294269     -2.083950     -2.097504
H      3.383728     -5.029921     -1.196672
H      4.623864     -3.862014     -1.740091
H      4.447405     -4.247260      0.006950
C     -2.544222     -3.046792     -0.004810
C     -1.687235     -3.404257     -1.241213
C     -1.655365     -2.931516      1.256475
C     -3.541527     -4.197034      0.222718
H     -2.326246     -3.500497     -2.143127
H     -0.922411     -2.631410     -1.430830
H     -1.173948     -4.375286     -1.080770
H     -2.278366     -2.747436      2.155594
H     -1.088682     -3.871594      1.417927
H     -0.937596     -2.097579      1.159949
H     -2.980751     -5.141557      0.372512
H     -4.167510     -4.038631      1.124705
H     -4.215004     -4.343963     -0.646585
C     -6.895195     -0.369796     -0.129485
C     -7.493322     -1.283922     -1.222995
C     -7.290793     -0.908949      1.264459
C     -7.494204      1.037262     -0.292427
H     -7.229990     -0.913128     -2.234204
H     -7.119137     -2.323649     -1.138841
H     -8.600027     -1.317134     -1.143175
H     -6.876472     -0.265773      2.067497
H     -8.394930     -0.934575      1.376537
H     -6.912741     -1.937610      1.429342
H     -8.598284      0.992008     -0.201277
H     -7.123447      1.734382      0.486288
H     -7.257940      1.471320     -1.285086
C      7.031021     -0.243676      0.254157
C      7.394887     -1.184812      1.425297
C      7.723151     -0.738386     -1.036442
C      7.561431      1.162732      0.579840
H      6.916514     -0.846214      2.366612
H      7.062246     -2.224668      1.234757
H      8.493479     -1.206644      1.583212
H      7.482819     -0.075179     -1.891937
H      8.825694     -0.752935     -0.908117
H      7.403473     -1.764489     -1.306805
H      8.660456      1.129423      0.722626
H      7.352870      1.880249     -0.239533
H      7.115180      1.564121      1.512292
H     -0.255361      0.855284      0.999937
C     -1.440711      0.359333      3.027035
C     -0.236203      0.120835      3.033930
C      1.183128     -0.211266      3.041283
H      1.798853      0.622050      2.643783
H      1.541241     -0.444179      4.065339
H      1.382889     -1.091746      2.396223
C     -2.871717      0.622583      2.963831
H     -3.321056      0.682051      3.977381
H     -3.083868      1.579695      2.442997
H     -3.399939     -0.173606      2.397347
C     -0.169024      3.530876     -2.421815
H     -1.041490      3.296693     -3.062633
H      0.214632      4.527239     -2.715317
H      0.615752      2.774679     -2.619064
C      1.603151      4.699208     -0.357622
H      1.042852      5.651771     -0.422909
H      2.376988      4.845079      0.420656
H      2.112878      4.528137     -1.324392
C      0.229837      3.696517      1.487772
H     -0.178744      4.705049      1.692402
H     -0.518888      2.931646      1.768214
H      1.115596      3.550148      2.136961
C     -1.566939      4.666965     -0.675753
H     -2.351579      4.721428     -1.455213
H     -2.061689      4.585995      0.310390
H     -1.021227      5.629385     -0.711567


Geometry of complex: (Co-4)-I-CyCCCy
------------------------------------

132
Stoichiometry = H77C50CoN2O2
C     -2.520370     -2.086212     -1.029305
C     -3.360091     -0.938127     -0.875741
C     -2.820221      0.396680     -0.915574
H     -5.102913     -2.196514     -0.633528
H     -3.041931     -3.060183     -1.006626
C     -4.754041     -1.154664     -0.685868
C     -3.751660      1.504196     -0.870356
C     -5.103217      1.214072     -0.679442
C     -5.644273     -0.097197     -0.555410
H     -5.802758      2.058269     -0.615870
O     -1.537394      0.625005     -0.996315
N     -1.214527     -2.086176     -1.191038
C      2.262693      0.984727     -0.931791
C      2.535971     -1.396723     -1.649390
C      2.914877      2.209522     -0.514884
C      3.100544     -0.135239     -1.281680
H      3.256365     -2.157942     -1.999639
C      4.308631      2.253146     -0.539260
C      4.519169     -0.011543     -1.288555
C      5.150500      1.172478     -0.930881
H      4.795496      3.187828     -0.230459
H      5.103235     -0.894674     -1.587342
Co    -0.121615     -0.602837     -1.124885
N      1.261657     -1.723883     -1.601110
O      0.963480      0.928472     -1.000945
C      0.807669     -3.056532     -2.095655
C     -0.471486     -3.380434     -1.238908
C     -3.254558      2.952041     -1.033869
C     -2.302657      3.313391      0.127374
C     -2.514338      3.089022     -2.386047
C     -4.413679      3.964946     -1.027228
H     -2.833426      3.254551      1.099579
H     -1.435070      2.632305      0.153792
H     -1.925687      4.350103      0.007966
H     -3.198401      2.864111     -3.229934
H     -2.141195      4.126355     -2.512885
H     -1.650924      2.401291     -2.436845
H     -4.006995      4.986375     -1.169176
H     -5.137993      3.777091     -1.846051
H     -4.967124      3.960893     -0.065868
C      2.077806      3.405845     -0.030774
C      1.155492      3.895847     -1.171393
C      1.240722      2.962474      1.193523
C      2.958129      4.590779      0.405099
H      1.758063      4.227002     -2.042107
H      0.470455      3.094896     -1.500040
H      0.547993      4.758830     -0.827825
H      1.903565      2.665869      2.032015
H      0.594966      3.795391      1.541075
H      0.599707      2.099028      0.942249
H      2.309095      5.417609      0.757454
H      3.637075      4.322643      1.240384
H      3.572832      4.984948     -0.430027
C      6.675369      1.366630     -0.954134
C      7.027495      2.432117     -2.018004
C      7.168346      1.846040      0.429895
C      7.413838      0.063399     -1.303494
H      6.697372      2.107355     -3.025450
H      6.536027      3.401510     -1.800362
H      8.123301      2.607466     -2.051049
H      6.930501      1.099732      1.214069
H      8.267613      1.998438      0.419439
H      6.701947      2.806426      0.726230
H      8.509055      0.235947     -1.301294
H      7.198682     -0.738016     -0.567476
H      7.138216     -0.309094     -2.310804
C     -7.143835     -0.275294     -0.271545
C     -7.478494      0.394517      1.081816
C     -7.971552      0.388872     -1.394701
C     -7.539797     -1.758975     -0.188636
H     -6.894500     -0.066933      1.904143
H     -7.243417      1.477606      1.071284
H     -8.557743      0.285462      1.317827
H     -7.752623     -0.079296     -2.375724
H     -9.058131      0.282092     -1.194700
H     -7.752751      1.471689     -1.482632
H     -8.624999     -1.850543      0.019281
H     -7.335107     -2.292350     -1.139099
H     -6.998502     -2.282820      0.625191
H      0.128115     -0.849115      0.266432
C      1.252576     -0.903007      2.294971
C      0.125725     -0.424936      2.402856
C      0.446961     -2.887405     -3.586037
H      1.317472     -2.471912     -4.130377
H      0.181187     -3.855563     -4.052815
H     -0.401990     -2.186676     -3.709211
C     -1.297470     -4.515285     -1.865267
H     -0.647031     -5.384658     -2.082169
H     -2.077015     -4.875167     -1.166397
H     -1.791518     -4.206649     -2.805612
C     -0.100000     -3.763867      0.206276
H      0.395869     -4.752826      0.247842
H      0.558009     -3.001786      0.661855
H     -1.020222     -3.815661      0.820637
C      1.880445     -4.146126     -1.951005
H      2.687025     -4.019329     -2.698815
H      2.338435     -4.150012     -0.943596
H      1.436395     -5.143607     -2.134292
C     -1.219014      0.132428      2.538131
C     -2.290160     -0.982775      2.611443
C     -1.336483      1.089475      3.747591
H     -1.419481      0.721635      1.613536
C     -3.699572     -0.396124      2.737190
H     -2.063791     -1.632699      3.485964
H     -2.209282     -1.617870      1.706564
C     -2.755811      1.655672      3.877646
H     -1.065767      0.528139      4.669275
H     -0.593592      1.906709      3.642153
C     -3.813058      0.545710      3.941878
H     -4.446055     -1.215322      2.807678
H     -3.944195      0.162172      1.807853
H     -2.820816      2.310385      4.771917
H     -2.965975      2.303892      2.998514
H     -4.831464      0.985987      3.991653
H     -3.676167     -0.037273      4.881063
C      2.577454     -1.494075      2.121099
C      3.717553     -0.491640      2.421410
C      2.744241     -2.790717      2.949345
H      2.668812     -1.771528      1.043367
C      5.094093     -1.137787      2.228845
H      3.605274     -0.136584      3.469613
H      3.608746      0.395505      1.765012
C      4.123180     -3.421454      2.728400
H      2.609151     -2.541421      4.024760
H      1.934452     -3.503485      2.688780
C      5.249362     -2.428448      3.041939
H      5.889564     -0.411555      2.497297
H      5.234905     -1.360224      1.147758
H      4.226581     -4.339188      3.344703
H      4.208335     -3.747003      1.665951
H      6.240216     -2.891290      2.849601
H      5.223438     -2.184232      4.127968


Geometry of complex: (Co-4)-I-BnOPr-CC-Me
-----------------------------------------

126
Stoichiometry = H71C49CoN2O3
C      3.003382     -2.257184      0.438842
C      3.991066     -1.225329      0.389312
C      3.623542      0.166866      0.439005
H      5.569116     -2.696883      0.228896
H      3.394636     -3.289381      0.390154
C      5.354727     -1.618715      0.272765
C      4.690727      1.146684      0.410806
C      6.001600      0.685897      0.291105
C      6.379921     -0.685079      0.209433
H      6.804019      1.435050      0.256089
O      2.381190      0.556749      0.509088
N      1.701067     -2.094473      0.524480
C     -1.346409      1.440237      0.537584
C     -1.937583     -0.945385      1.008211
C     -1.827195      2.791243      0.323896
C     -2.322876      0.417952      0.818499
H     -2.755932     -1.629722      1.293529
C     -3.193692      3.029807      0.467104
C     -3.703097      0.741035      0.958579
C     -4.163515      2.042458      0.806738
H     -3.549932      4.057923      0.317729
H     -4.394018     -0.081339      1.195392
Co     0.811966     -0.476700      0.515192
N     -0.725659     -1.443064      0.883238
O     -0.067935      1.187928      0.496046
C     -0.472202     -2.869965      1.247853
C      0.795492     -3.275336      0.413435
C      4.371722      2.647969      0.512659
C      3.468935      3.067261     -0.670276
C      3.660472      2.920555      1.859304
C      5.641502      3.516814      0.468581
H      4.001047      2.928650     -1.634402
H      2.538337      2.474139     -0.690131
H      3.198342      4.140170     -0.585138
H      4.325811      2.661241      2.708238
H      3.396787      3.994978      1.944295
H      2.732226      2.327611      1.944642
H      5.355624      4.584806      0.550323
H      6.332415      3.292967      1.307068
H      6.198665      3.395313     -0.482983
C     -0.847334      3.920849     -0.038946
C      0.191018      4.090188      1.093806
C     -0.137304      3.572547     -1.367858
C     -1.561918      5.270991     -0.228866
H     -0.311726      4.356381      2.046237
H      0.764867      3.159847      1.243983
H      0.902320      4.904372      0.842402
H     -0.872140      3.544652     -2.199365
H      0.620718      4.343986     -1.614792
H      0.372914      2.593972     -1.307653
H     -0.815193      6.043990     -0.500677
H     -2.314696      5.236023     -1.043069
H     -2.068155      5.610412      0.697875
C     -5.630698      2.459724      1.003071
C     -5.707084      3.560416      2.086534
C     -6.193136      3.015426     -0.325042
C     -6.507387      1.280857      1.457542
H     -5.304557      3.191128      3.051312
H     -5.128415      4.462070      1.803437
H     -6.759472      3.874234      2.247925
H     -6.170644      2.241708     -1.119819
H     -7.244888      3.347232     -0.198863
H     -5.606550      3.883251     -0.687733
H     -7.554281      1.619006      1.596527
H     -6.521285      0.454413      0.720511
H     -6.159003      0.863947      2.423995
C      7.864018     -1.055777      0.061476
C      8.417475     -0.432158     -1.240349
C      8.654865     -0.507136      1.271015
C      8.071922     -2.578195     -0.003477
H      7.870168     -0.816253     -2.125056
H      8.321902      0.671997     -1.239572
H      9.493041     -0.676678     -1.365386
H      8.280708     -0.945105      2.218444
H      9.733163     -0.753473      1.177346
H      8.568486      0.594659      1.353141
H      9.151013     -2.808863     -0.111295
H      7.713187     -3.081221      0.917352
H      7.546050     -3.027937     -0.870039
H      0.734337     -0.585264     -0.908451
C      0.686296      0.199021     -3.347867
C      1.879525     -0.038085     -3.194928
C      3.300575     -0.296672     -3.009383
H      3.472197     -1.229789     -2.434212
H      3.827688     -0.394726     -3.981478
H      3.786621      0.520734     -2.437282
C     -0.175571     -2.904353      2.760980
H     -1.017781     -2.441582      3.311628
H     -0.055955     -3.941625      3.129101
H      0.744273     -2.333800      2.996770
C      1.434094     -4.567347      0.947995
H      0.663970     -5.356324      1.048093
H      2.193658     -4.959560      0.244440
H      1.915079     -4.424441      1.933856
C      0.454375     -3.464553     -1.078239
H     -0.135910     -4.386591     -1.242428
H     -0.108049     -2.598331     -1.470193
H      1.392637     -3.548856     -1.660766
C     -1.666357     -3.784298      0.937254
H     -2.500971     -3.617997      1.645245
H     -2.046035     -3.626872     -0.089279
H     -1.370923     -4.846137      1.041948
C     -0.742061      0.478781     -3.472598
C     -1.611483     -0.486798     -2.649885
H     -1.044546      0.449672     -4.543687
H     -0.930784      1.519764     -3.129252
C     -3.073730     -0.079135     -2.615183
H     -1.532358     -1.514689     -3.061606
H     -1.215617     -0.520482     -1.616087
H     -3.190336      0.905497     -2.097295
H     -3.471797      0.047318     -3.654976
O     -3.804769     -1.079606     -1.929955
C     -5.181000     -0.804571     -1.857119
H     -5.647100     -0.824215     -2.876635
H     -5.348865      0.228545     -1.459470
C     -5.878385     -1.794775     -0.955829
C     -7.267163     -1.696327     -0.738683
C     -5.157935     -2.809895     -0.302890
C     -7.918863     -2.588698      0.124116
H     -7.844372     -0.907481     -1.248031
C     -5.809741     -3.704443      0.561093
H     -4.079268     -2.883721     -0.490561
C     -7.191034     -3.595377      0.780981
H     -9.003584     -2.497097      0.287165
H     -5.231866     -4.495699      1.064318
H     -7.702812     -4.294390      1.459695


Geometry of complex: (Co-4)-I-BocNCy-CC-CMe2OH
----------------------------------------------

140
Stoichiometry = H80C51CoN3O5
C      3.847673     -1.145366      1.842479
C      4.596200     -0.966650      0.634792
C      4.180292     -0.026985     -0.375978
H      6.061665     -2.419617      1.283742
H      4.297724     -1.836957      2.577238
C      5.805759     -1.703409      0.488846
C      5.089624      0.232937     -1.472261
C      6.254499     -0.531332     -1.550155
C      6.640540     -1.525439     -0.606356
H      6.930408     -0.348272     -2.396176
O      3.032185      0.593004     -0.314488
N      2.706016     -0.564460      2.151231
C     -0.418888      2.227561      0.093121
C     -0.536223      1.442994      2.473626
C     -1.062140      2.995733     -0.958472
C     -1.136320      2.079842      1.338097
H     -1.099731      1.533266      3.419845
C     -2.312384      3.558674     -0.699796
C     -2.418964      2.671222      1.519783
C     -3.029183      3.424436      0.523130
H     -2.778688      4.151440     -1.497339
H     -2.902876      2.538118      2.499223
Co     1.731306      0.548668      1.046121
N      0.623234      0.824411      2.495107
O      0.770331      1.731653     -0.088421
C      1.243607      0.434401      3.793525
C      2.054900     -0.869527      3.462864
C      4.794554      1.351253     -2.489776
C      3.473931      1.070630     -3.239743
C      4.688317      2.697008     -1.732546
C      5.913076      1.486701     -3.538978
H      3.519126      0.097463     -3.770374
H      2.622414      1.054490     -2.539505
H      3.286893      1.863848     -3.993268
H      5.645584      2.937291     -1.226253
H      4.457651      3.518855     -2.441797
H      3.885573      2.660701     -0.973455
H      5.664962      2.315594     -4.232066
H      6.894341      1.721154     -3.078160
H      6.026827      0.567445     -4.149489
C     -0.380141      3.168312     -2.326557
C      0.990682      3.862355     -2.150485
C     -0.195679      1.771019     -2.959691
C     -1.219292      4.020905     -3.295009
H      0.861474      4.873614     -1.712848
H      1.650959      3.273221     -1.490462
H      1.489710      3.976564     -3.135402
H     -1.179405      1.286805     -3.130542
H      0.325475      1.851056     -3.936103
H      0.402446      1.124105     -2.296190
H     -0.685200      4.104208     -4.262896
H     -2.210648      3.568203     -3.501826
H     -1.379572      5.050627     -2.914847
C     -4.365809      4.161495      0.710751
C     -4.079540      5.680033      0.785389
C     -5.312674      3.885788     -0.478509
C     -5.079422      3.732720      2.004502
H     -3.414827      5.914309      1.641321
H     -3.579811      6.040922     -0.135946
H     -5.022315      6.253366      0.909172
H     -5.535411      2.805234     -0.573964
H     -6.273914      4.421762     -0.338029
H     -4.883217      4.227571     -1.440699
H     -6.050704      4.259396      2.095287
H     -5.285266      2.642489      2.014314
H     -4.484896      3.978785      2.907260
C      7.941043     -2.315308     -0.824391
C      7.850738     -3.083743     -2.162671
C      9.138005     -1.338340     -0.873166
C      8.191710     -3.331728      0.302357
H      7.004418     -3.800147     -2.149365
H      7.696215     -2.397664     -3.019244
H      8.784492     -3.653771     -2.351455
H      9.227721     -0.777070      0.078882
H     10.086632     -1.889928     -1.041128
H      9.031709     -0.597868     -1.690807
H      9.131161     -3.888017      0.108901
H      8.295260     -2.834822      1.288272
H      7.371501     -4.074480      0.374895
H      0.672779     -0.578703      0.525548
C     -1.410707     -1.105824      0.221956
C     -0.194301     -1.333882     -0.035304
C      0.509806     -2.341222     -0.935812
C      2.188224      1.586216      4.197381
H      1.618097      2.535217      4.227527
H      2.629162      1.417558      5.199004
H      3.006518      1.700462      3.459838
C      3.072436     -1.197256      4.567778
H      2.574317     -1.193457      5.556759
H      3.496123     -2.211586      4.435235
H      3.909343     -0.474631      4.596556
C      1.114415     -2.074217      3.275625
H      0.669667     -2.385292      4.240691
H      0.301310     -1.846140      2.560945
H      1.690055     -2.931569      2.877299
C      0.218989      0.207045      4.913865
H     -0.210260      1.165395      5.265003
H     -0.612255     -0.450449      4.596724
H      0.712118     -0.256807      5.789837
C     -2.808206     -0.882761      0.513540
C     -3.527080     -0.125090     -0.628780
C     -3.523079     -2.229887      0.809968
H     -2.884480     -0.246789      1.431514
C     -5.016461      0.026895     -0.312620
H     -3.398712     -0.695445     -1.572547
H     -3.061653      0.870548     -0.767398
C     -5.017749     -2.006869      1.068662
H     -3.380462     -2.903593     -0.060229
H     -3.053312     -2.721378      1.686398
H     -5.567501      0.473560     -1.160382
H     -5.137877      0.697867      0.570142
H     -5.546861     -2.967875      1.184695
H     -5.145329     -1.431669      2.017160
N     -5.632030     -1.259246     -0.017751
C     -6.638475     -1.727469     -0.834601
O     -7.096460     -1.096355     -1.782074
O     -7.045314     -2.965847     -0.439542
C     -8.104378     -3.672195     -1.172993
C     -9.413237     -2.877578     -1.100180
C     -7.660897     -3.925088     -2.618444
C     -8.226017     -4.990309     -0.404116
H     -9.683675     -2.679673     -0.043544
H     -9.314674     -1.914032     -1.631709
H    -10.233239     -3.462900     -1.562116
H     -6.693549     -4.466244     -2.633820
H     -8.414142     -4.550487     -3.137876
H     -7.546997     -2.971326     -3.164448
H     -9.005707     -5.629619     -0.862431
H     -7.265081     -5.541647     -0.420851
H     -8.502613     -4.801525      0.652036
C      1.138952     -1.601769     -2.121625
H      1.828090     -0.811789     -1.770280
H      1.715663     -2.312955     -2.750119
H      0.345487     -1.138057     -2.736143
C      1.569074     -3.125419     -0.151705
H      1.089385     -3.701165      0.662259
H      2.086645     -3.834076     -0.830778
H      2.330780     -2.447610      0.274760
O     -0.528212     -3.227481     -1.381355
H     -0.107834     -3.823253     -2.030230


Geometry of complex: (Co-4)-I-CMe2OH-CC-BocNCy
----------------------------------------------

140
Stoichiometry = H80C51CoN3O5
C      1.085554     -3.080302     -0.912729
C      1.968133     -2.598566      0.106446
C      1.484638     -1.791873      1.197576
H      3.670143     -3.495544     -0.885090
H      1.549842     -3.744869     -1.663301
C      3.352119     -2.912509     -0.008220
C      2.421990     -1.438540      2.242238
C      3.765231     -1.768672      2.053637
C      4.279737     -2.469466      0.926032
H      4.481850     -1.458447      2.825767
O      0.246774     -1.378147      1.260191
N     -0.191113     -2.784650     -1.046956
C     -3.316810      0.004843      0.984309
C     -3.853453     -1.674727     -0.798788
C     -3.791289      1.120629      1.780435
C     -4.230567     -0.563965      0.023001
H     -4.670361     -2.131677     -1.386002
C     -5.100375      1.561038      1.586785
C     -5.556752     -0.063941     -0.111349
C     -6.018419      0.999703      0.653201
H     -5.448288      2.409933      2.190336
H     -6.207508     -0.547486     -0.855009
Co    -1.156362     -1.638026      0.031080
N     -2.647181     -2.186433     -0.906002
O     -2.116748     -0.466104      1.165655
C     -2.426713     -3.431356     -1.698319
C     -0.951664     -3.299749     -2.225575
C      1.941700     -0.713799      3.512997
C      1.380133      0.677443      3.147284
C      0.840837     -1.559886      4.196450
C      3.081138     -0.512370      4.528153
H      2.165501      1.305530      2.678192
H      0.530242      0.586685      2.449864
H      1.024893      1.201699      4.058549
H      1.240353     -2.549624      4.498546
H      0.474253     -1.044146      5.108108
H     -0.017231     -1.716532      3.517663
H      2.679702     -0.016585      5.434808
H      3.532758     -1.474561      4.844938
H      3.888456      0.134908      4.128487
C     -2.850254      1.818057      2.778227
C     -2.352678      0.804135      3.834968
C     -1.656380      2.412269      1.993994
C     -3.544189      2.972117      3.523727
H     -3.207956      0.391697      4.408665
H     -1.810541     -0.032168      3.359806
H     -1.669662      1.304885      4.552410
H     -2.007984      3.178795      1.273217
H     -0.936282      2.892810      2.688056
H     -1.128983      1.622480      1.431035
H     -2.823753      3.439305      4.224972
H     -3.896367      3.765995      2.833642
H     -4.410351      2.621723      4.121555
C     -7.429899      1.593338      0.523341
C     -8.156927      1.495648      1.883688
C     -7.321807      3.077290      0.102851
C     -8.269291      0.851982     -0.530736
H     -8.254329      0.438587      2.203885
H     -7.611468      2.039080      2.680734
H     -9.175045      1.932579      1.815250
H     -6.807909      3.173362     -0.875078
H     -8.329797      3.533068      0.011111
H     -6.749659      3.672905      0.841848
H     -9.279741      1.303551     -0.596501
H     -7.810298      0.913467     -1.538446
H     -8.397674     -0.219195     -0.274358
C      5.796254     -2.675814      0.787531
C      6.488494     -1.292762      0.729259
C      6.325908     -3.469969      2.002729
C      6.153433     -3.448746     -0.493054
H      6.141747     -0.697869     -0.140372
H      6.288953     -0.698844      1.644025
H      7.588784     -1.415085      0.645097
H      5.847951     -4.468959      2.062249
H      7.423544     -3.615062      1.924813
H      6.125999     -2.943805      2.957545
H      7.252553     -3.575419     -0.563405
H      5.698900     -4.460480     -0.504745
H      5.822520     -2.906980     -1.402049
H     -1.023812     -0.389189     -0.920117
C     -1.623754      1.460859     -1.928048
C     -0.689307      0.880481     -1.314730
C     -2.560674     -4.618621     -0.722696
H     -3.546357     -4.571925     -0.219855
H     -2.490806     -5.588829     -1.251640
H     -1.775090     -4.578280      0.057031
C     -0.412929     -4.641576     -2.745363
H     -1.126994     -5.084352     -3.466427
H      0.540278     -4.506251     -3.292143
H     -0.243698     -5.370881     -1.931119
C     -0.853512     -2.248606     -3.348567
H     -1.324299     -2.613887     -4.281791
H     -1.332075     -1.297642     -3.049828
H      0.212409     -2.038673     -3.564452
C     -3.432903     -3.599567     -2.846201
H     -4.433411     -3.882396     -2.465619
H     -3.538938     -2.677374     -3.448244
H     -3.110001     -4.418071     -3.518085
C     -2.758700      2.036799     -2.666401
C     -3.668966      2.836975     -1.727386
H     -4.469926      3.315581     -2.325025
H     -4.123140      2.182459     -0.961548
H     -3.083448      3.629721     -1.224715
C     -3.543940      0.938007     -3.409001
H     -2.878245      0.381425     -4.100036
H     -3.988964      0.218346     -2.695434
H     -4.351736      1.413117     -4.000269
O     -2.235108      2.995240     -3.610884
H     -1.614958      2.507833     -4.186680
C      0.722426      1.064493     -0.848710
C      1.720553      0.313900     -1.748385
C      1.131403      2.543017     -0.773669
H      0.787339      0.618188      0.165826
C      3.136184      0.452453     -1.195217
H      1.666429      0.730601     -2.777548
H      1.451259     -0.756215     -1.801444
C      2.568682      2.678957     -0.258885
H      1.038202      2.998132     -1.783055
H      0.447742      3.095357     -0.098100
H      3.884539     -0.008479     -1.864467
H      3.203369     -0.073701     -0.215669
H      2.904958      3.728747     -0.307150
H      2.599023      2.368333      0.813283
N      3.501348      1.857042     -1.027825
C      4.811774      2.205977     -1.263261
O      5.650851      1.439015     -1.733356
O      5.042879      3.502335     -0.916584
C      6.377582      4.092513     -1.076625
C      7.391601      3.341160     -0.205685
C      6.777686      4.096513     -2.556455
C      6.177762      5.521349     -0.564336
H      7.046442      3.314520      0.847405
H      7.525278      2.304819     -0.564633
H      8.369408      3.862203     -0.235091
H      6.006128      4.614331     -3.160892
H      7.736586      4.637502     -2.684574
H      6.893327      3.063419     -2.930677
H      7.127300      6.087830     -0.629626
H      5.411794      6.047818     -1.167367
H      5.844726      5.513042      0.492306


Geometry of complex: (Co-4)-I-Cy-CC-Oxaz
----------------------------------------

125
Stoichiometry = H70C47CoN3O4
C      2.968219      2.166662     -0.282529
C      3.771398      0.978996     -0.304642
C      3.198807     -0.314479     -0.583720
H      5.548313      2.129339      0.141490
H      3.519781      3.102604     -0.083512
C      5.169675      1.119409     -0.075410
C      4.095094     -1.446392     -0.681014
C      5.453531     -1.229917     -0.446356
C      6.031957      0.031731     -0.128263
H      6.127627     -2.094559     -0.512103
O      1.910834     -0.484315     -0.728371
N      1.668564      2.238902     -0.486208
C     -1.878903     -0.669626     -1.208123
C     -1.989601      1.814112     -1.552042
C     -2.621597     -1.903965     -1.041735
C     -2.631356      0.535881     -1.463533
H     -2.635570      2.650380     -1.874756
C     -4.003682     -1.870163     -1.226803
C     -4.039917      0.487088     -1.660062
C     -4.751153     -0.703441     -1.562582
H     -4.558531     -2.810683     -1.109403
H     -4.553182      1.432786     -1.889165
Co     0.540121      0.814645     -0.805858
N     -0.728148      2.067787     -1.279845
O     -0.580339     -0.672684     -1.137021
C     -0.169699      3.433446     -1.499308
C      0.973448      3.560350     -0.424592
C      3.549916     -2.840457     -1.039159
C      2.568873     -3.310393      0.059416
C      2.825282     -2.771983     -2.404709
C      4.670346     -3.889795     -1.152308
H      3.097224     -3.423781      1.029354
H      1.737972     -2.593732      0.180502
H      2.135975     -4.297326     -0.205165
H      3.530070     -2.461703     -3.203148
H      2.420107     -3.769632     -2.672488
H      1.987156     -2.052805     -2.372068
H      4.227636     -4.869519     -1.422562
H      5.408433     -3.629361     -1.938271
H      5.215337     -4.026318     -0.195745
C     -1.891458     -3.203189     -0.657319
C     -0.896913     -3.587386     -1.777423
C     -1.134576     -2.993551      0.675783
C     -2.867136     -4.377538     -0.462596
H     -1.432927     -3.767061     -2.732013
H     -0.153130     -2.786772     -1.934635
H     -0.357408     -4.519025     -1.506356
H     -1.832205     -2.736978      1.498449
H     -0.599242     -3.923447      0.958445
H     -0.394746     -2.179434      0.583244
H     -2.296112     -5.282413     -0.173034
H     -3.603419     -4.177751      0.342773
H     -3.423179     -4.620506     -1.391261
C     -6.261866     -0.818203     -1.824987
C     -6.488922     -1.764999     -3.026660
C     -6.974264     -1.394300     -0.580950
C     -6.893853      0.544430     -2.156261
H     -5.992275     -1.372166     -3.936757
H     -6.081385     -2.777043     -2.832263
H     -7.572834     -1.872198     -3.241090
H     -6.857850     -0.718227      0.289855
H     -8.059875     -1.518339     -0.775007
H     -6.569809     -2.385115     -0.293650
H     -7.980351      0.423399     -2.340661
H     -6.775792      1.266135     -1.322312
H     -6.448204      0.993984     -3.066443
C      7.545061      0.130726      0.124536
C      7.922257     -0.771453      1.321860
C      8.309143     -0.340305     -1.133958
C      7.981333      1.570057      0.445968
H      7.394016     -0.447578      2.241620
H      7.656306     -1.831331      1.136976
H      9.014176     -0.727734      1.516841
H      8.059581      0.295181     -2.007611
H      9.405514     -0.287302     -0.968559
H      8.060029     -1.387316     -1.398259
H      9.074883      1.603239      0.625814
H      7.759495      2.263146     -0.390692
H      7.481099      1.957243      1.356809
H     -0.213735      0.799330      0.665633
C     -1.986346      0.416054      1.886156
C     -0.715271      0.386780      1.754848
C      0.408453      3.465788     -2.928480
H     -0.382156      3.183255     -3.650805
H      0.772811      4.476358     -3.196897
H      1.241592      2.743660     -3.032432
C      1.903980      4.745453     -0.724176
H      1.307867      5.667471     -0.866430
H      2.587498      4.942057      0.124653
H      2.516044      4.584990     -1.631453
C      0.389669      3.732495      0.991905
H     -0.029213      4.748107      1.130012
H     -0.403161      2.990740      1.201903
H      1.195821      3.594749      1.739680
C     -1.221092      4.542584     -1.348020
H     -1.914073      4.559974     -2.211366
H     -1.820273      4.427473     -0.424943
H     -0.728188      5.533550     -1.321622
C     -3.427369      0.505381      1.862666
C     -4.027493     -0.139951      3.151588
C     -3.929642      1.964373      1.711562
H     -3.811776     -0.084063      0.996283
C     -5.556688     -0.071307      3.124531
H     -3.625841      0.401222      4.034537
H     -3.663802     -1.181317      3.241093
C     -5.460414      2.021168      1.698232
H     -3.527872      2.564981      2.557129
H     -3.513041      2.396600      0.778751
C     -6.066429      1.364371      2.945019
H     -5.961361     -0.513031      4.059148
H     -5.934279     -0.704001      2.291130
H     -5.797790      3.075330      1.609530
H     -5.827719      1.496473      0.788559
H     -7.175149      1.377549      2.887238
H     -5.791829      1.963295      3.842481
C      1.711348      0.199858      2.475367
C      2.286630     -0.944848      3.312111
H      1.895340      1.199393      2.932328
H      2.077576      0.207655      1.437143
H      2.567406     -1.808585      2.672680
H      3.150432     -0.652080      3.936635
N      0.298997     -0.143425      2.530581
O      1.204330     -1.346036      4.182617
C      0.017824     -0.961497      3.627230
O     -1.076402     -1.282966      4.037321


Geometry of complex: (Co-4)-I-Cy-CC-Oxaz(alt)
---------------------------------------------

125
Stoichiometry = H70C47CoN3O4
C     -2.594328     -1.875685     -0.767241
C     -3.342806     -0.661565     -0.620544
C     -2.714252      0.628528     -0.740357
H     -5.159113     -1.782255     -0.285999
H     -3.175825     -2.807322     -0.656196
C     -4.744816     -0.771678     -0.408858
C     -3.569425      1.798171     -0.752775
C     -4.940180      1.611565     -0.558678
C     -5.565949      0.348453     -0.353682
H     -5.582898      2.502283     -0.558052
O     -1.420341      0.764571     -0.843610
N     -1.314644     -1.970728     -1.044578
C      2.394340      0.803541     -0.969769
C      2.434876     -1.581911     -1.726993
C      3.157792      1.951807     -0.527230
C      3.120035     -0.385569     -1.338557
H      3.073531     -2.397298     -2.111417
C      4.549500      1.851408     -0.514474
C      4.542697     -0.403899     -1.323185
C      5.283749      0.697543     -0.911958
H      5.122143      2.723372     -0.170479
H      5.040763     -1.334395     -1.633121
Co    -0.116666     -0.567792     -1.077553
N      1.138973     -1.788512     -1.651984
O      1.093931      0.871288     -1.029862
C      0.532169     -3.056547     -2.152008
C     -0.675446     -3.315596     -1.176086
C     -2.971076      3.197839     -0.984713
C     -2.002060      3.545866      0.167821
C     -2.212057      3.217697     -2.333435
C     -4.054609      4.289648     -1.038533
H     -2.547650      3.599373      1.133297
H     -1.198066      2.793029      0.245080
H     -1.531708      4.535639     -0.007129
H     -2.903202      2.995285     -3.172035
H     -1.771328      4.220993     -2.508245
H     -1.395914      2.472849     -2.339355
H     -3.575349      5.272408     -1.221387
H     -4.781793      4.115552     -1.857672
H     -4.617978      4.369451     -0.086135
C      2.431626      3.221006     -0.048225
C      1.573283      3.799354     -1.197749
C      1.536795      2.862020      1.163146
C      3.415541      4.315095      0.402905
H      2.213385      4.068941     -2.062745
H      0.815375      3.069485     -1.532426
H      1.051344      4.718578     -0.858899
H      2.160462      2.533250      2.019448
H      0.955886      3.750016      1.487639
H      0.829293      2.051168      0.910468
H      2.845494      5.202057      0.745589
H      4.051522      3.982609      1.248941
H      4.079726      4.645394     -0.421805
C      6.819923      0.716962     -0.857480
C      7.350218      1.828729     -1.791244
C      7.281733      0.998660      0.590721
C      7.426169     -0.624451     -1.303043
H      7.038173      1.645255     -2.839253
H      6.968994      2.827019     -1.497312
H      8.459146      1.869453     -1.761505
H      6.930371      0.203287      1.278582
H      8.389533      1.038214      0.646988
H      6.892484      1.965296      0.967883
H      8.532548     -0.576626     -1.249861
H      7.096027     -1.459299     -0.651769
H      7.152342     -0.872504     -2.348487
C     -7.079325      0.278651     -0.092576
C     -7.421230      1.107955      1.166746
C     -7.838643      0.855375     -1.308616
C     -7.550264     -1.166330      0.143465
H     -6.910786      0.695101      2.060608
H     -7.115029      2.167815      1.058842
H     -8.514099      1.092454      1.359995
H     -7.614527      0.272635     -2.224858
H     -8.934923      0.823712     -1.137275
H     -7.559686      1.910134     -1.504631
H     -8.639571     -1.181228      0.349589
H     -7.370412     -1.807472     -0.743054
H     -7.035085     -1.624485      1.011917
H      0.187086     -0.847298      0.294040
C      0.841773     -0.699406      2.436601
C     -0.383717     -0.695397      2.533467
C      0.039385     -2.786017     -3.588781
H      0.881373     -2.415278     -4.205691
H     -0.352314     -3.707810     -4.060737
H     -0.758268     -2.017464     -3.595936
C     -1.644958     -4.368753     -1.734865
H     -1.088686     -5.280673     -2.026115
H     -2.374634     -4.681053     -0.963274
H     -2.204088     -4.003811     -2.617244
C     -0.188541     -3.763789      0.213013
H      0.191513     -4.803369      0.182570
H      0.611326     -3.096834      0.582898
H     -1.019648     -3.708102      0.941782
C      1.518064     -4.231959     -2.167735
H      2.268219     -4.117200     -2.974357
H      2.052799     -4.343878     -1.205898
H      0.976191     -5.175131     -2.372675
C      2.301220     -0.670190      2.355179
C      2.935920      0.003203      3.595821
C      2.912930     -2.072366      2.124969
H      2.571105     -0.049665      1.469259
C      4.460028      0.080432      3.457564
H      2.661014     -0.584861      4.499176
H      2.499622      1.014297      3.730038
C      4.440867     -2.001239      2.018792
H      2.611977     -2.735517      2.965736
H      2.483566     -2.511491      1.201680
C      5.071116     -1.308418      3.233298
H      4.899664      0.560037      4.357065
H      4.712443      0.735676      2.593593
H      4.856597     -3.023471      1.894354
H      4.707513     -1.435515      1.099306
H      6.171624     -1.231503      3.103725
H      4.906970     -1.930823      4.141889
N     -1.715163     -0.530182      2.620862
C     -2.325877      0.771582      2.895631
H     -2.004971      1.519367      2.145222
H     -2.034970      1.127546      3.907368
C     -3.822717      0.424911      2.778160
H     -4.260726      0.793466      1.829729
H     -4.422925      0.801146      3.628841
O     -3.895198     -1.013911      2.777273
C     -2.665544     -1.564008      2.583428
O     -2.464729     -2.745829      2.416911


Geometry of complex: (Co-4)-I-Me-CC-BnOPr
-----------------------------------------

126
Stoichiometry = H71C49CoN2O3
C     -1.922452     -1.296145     -0.965085
C     -2.440653      0.035100     -0.920343
C     -1.576888      1.172749     -0.736766
H     -4.444792     -0.713308     -1.241175
H     -2.681583     -2.091840     -1.059175
C     -3.843019      0.195932     -1.102585
C     -2.194071      2.484297     -0.720829
C     -3.575240      2.564453     -0.906216
C     -4.437227      1.450361     -1.113150
H     -4.032272      3.563091     -0.902938
O     -0.281962      1.051697     -0.600078
N     -0.657062     -1.647425     -0.918593
C      3.496953      0.394651     -0.445098
C      3.153648     -1.983176     -1.144588
C      4.437462      1.399537      0.010151
C      4.013577     -0.921635     -0.725267
H      3.661576     -2.917341     -1.444580
C      5.777808      1.035290      0.139155
C      5.400405     -1.212423     -0.590928
C      6.305429     -0.255602     -0.152485
H      6.480887      1.799846      0.495799
H      5.730060     -2.234476     -0.829651
Co     0.785918     -0.497573     -0.750100
N      1.840962     -1.949143     -1.194176
O      2.238676      0.695995     -0.609264
C      1.074544     -3.120698     -1.711344
C     -0.271998     -3.087379     -0.898916
C     -1.339619      3.750175     -0.535842
C     -0.607162      3.681963      0.822597
C     -0.315838      3.845447     -1.691089
C     -2.187914      5.034513     -0.548864
H     -1.335799      3.647190      1.658990
H      0.037562      2.787443      0.871973
H      0.032894      4.577551      0.963040
H     -0.838168      3.927755     -2.666185
H      0.322982      4.744127     -1.565945
H      0.336913      2.954593     -1.711885
H     -1.524322      5.911125     -0.406722
H     -2.721012      5.175188     -1.511245
H     -2.937482      5.049205      0.268820
C      3.956542      2.816637      0.364234
C      3.346223      3.479715     -0.891615
C      2.900975      2.724677      1.489582
C      5.102979      3.714302      0.863039
H      4.109802      3.581262     -1.689965
H      2.503495      2.883050     -1.281942
H      2.970070      4.494553     -0.644889
H      3.340830      2.282089      2.405874
H      2.517243      3.735556      1.738509
H      2.054246      2.090642      1.174334
H      4.699627      4.717543      1.107625
H      5.577188      3.314712      1.782840
H      5.892417      3.852811      0.095996
C      7.805091     -0.525912      0.045801
C      8.624632      0.438913     -0.840903
C      8.170333     -0.296235      1.530507
C      8.182766     -1.968873     -0.328760
H      8.385349      0.288516     -1.913046
H      8.416173      1.499374     -0.595845
H      9.712715      0.269384     -0.701452
H      7.597115     -0.981624      2.187822
H      9.252086     -0.477638      1.701227
H      7.948746      0.740901      1.852230
H      9.269581     -2.127587     -0.177384
H      7.647011     -2.709887      0.298694
H      7.957236     -2.189184     -1.391876
C     -5.937879      1.678299     -1.359505
C     -6.568937      2.361299     -0.125103
C     -6.116096      2.592152     -2.593696
C     -6.681079      0.357330     -1.622835
H     -6.491804      1.708895      0.767463
H     -6.072127      3.323708      0.111388
H     -7.644651      2.570864     -0.301298
H     -5.667880      2.127870     -3.495375
H     -7.193474      2.768311     -2.794475
H     -5.635853      3.580710     -2.450082
H     -7.758051      0.558154     -1.794106
H     -6.289600     -0.156038     -2.524374
H     -6.605746     -0.340260     -0.766188
H      0.975845     -0.820630      0.627633
C      2.617452     -0.835407      2.854540
C      1.531283     -0.281585      2.986799
C      0.823219     -2.873857     -3.212944
H      1.790926     -2.708869     -3.725840
H      0.327366     -3.742032     -3.688741
H      0.194496     -1.975418     -3.367843
C     -1.337185     -4.002572     -1.521497
H     -0.929731     -5.023613     -1.650360
H     -2.217059     -4.097383     -0.855571
H     -1.686217     -3.641105     -2.507032
C     -0.057043     -3.504700      0.569897
H      0.144461     -4.590438      0.650542
H      0.777876     -2.943155      1.030837
H     -0.972863     -3.281028      1.151007
C      1.816814     -4.452526     -1.533020
H      2.666048     -4.538495     -2.238343
H      2.203420     -4.582079     -0.504690
H      1.136915     -5.296822     -1.756970
C      3.925655     -1.455774      2.696369
H      4.643794     -0.759886      2.213513
H      4.350518     -1.766051      3.674401
H      3.871573     -2.357136      2.051136
C      0.236684      0.379067      3.138431
C     -0.934610     -0.496826      2.667793
H      0.246295      1.324893      2.552639
H      0.092886      0.677707      4.201362
C     -2.282932      0.193833      2.759265
H     -0.748601     -0.776877      1.612626
H     -0.968725     -1.437090      3.256694
H     -2.476907      0.553356      3.802873
H     -2.307766      1.093825      2.095533
O     -3.276157     -0.734963      2.367800
C     -4.573078     -0.192826      2.358867
H     -4.600850      0.727690      1.720300
H     -4.883674      0.126871      3.386823
C     -5.562529     -1.192368      1.812196
C     -6.945822     -0.974140      1.963497
C     -5.126432     -2.327556      1.104603
C     -7.875479     -1.859451      1.398962
H     -7.299436     -0.096963      2.529258
C     -6.056017     -3.214906      0.539917
H     -4.044874     -2.499509      1.012955
C     -7.433236     -2.981471      0.678945
H     -8.953142     -1.672500      1.522114
H     -5.701733     -4.099405     -0.012473
H     -8.161808     -3.675955      0.233964


Geometry of complex: (Co-4)-I-Oxaz-CC-Cy(alt)
---------------------------------------------

125
Stoichiometry = H70C47CoN3O4
C     -2.601705     -2.075688     -0.905926
C     -3.391397     -0.883324     -0.838632
C     -2.792436      0.422200     -0.944272
H     -5.188866     -2.050460     -0.553477
H     -3.171719     -3.021268     -0.863246
C     -4.793887     -1.028177     -0.647880
C     -3.673206      1.571300     -0.932382
C     -5.036176      1.352382     -0.725371
C     -5.636263      0.072593     -0.557549
H     -5.695273      2.230119     -0.687701
O     -1.500162      0.585593     -1.045815
N     -1.288779     -2.145381     -0.979717
C      2.333041      0.791583     -0.872074
C      2.507392     -1.693511     -1.187432
C      3.046187      2.037047     -0.651968
C      3.120133     -0.415877     -0.957826
H      3.205745     -2.530962     -1.360640
C      4.443057      2.007787     -0.617109
C      4.540817     -0.368649     -0.893804
C      5.232698      0.829960     -0.741752
H      4.969569      2.961256     -0.476714
H      5.079733     -1.323636     -0.981345
Co    -0.135228     -0.709945     -0.992064
N      1.217901     -1.939519     -1.227564
O      1.037584      0.789721     -0.989031
C      0.736464     -3.282405     -1.671684
C     -0.627293     -3.486803     -0.920719
C     -3.110232      2.988141     -1.144288
C     -2.111650      3.328127     -0.016100
C     -2.397022      3.051005     -2.516088
C     -4.215190      4.059505     -1.136752
H     -2.616222      3.311185      0.972130
H     -1.277605      2.606226     -0.004153
H     -1.690649      4.343955     -0.166401
H     -3.114613      2.848811     -3.337447
H     -1.964712      4.060436     -2.677296
H     -1.579316      2.309572     -2.570609
H     -3.760137      5.055454     -1.310433
H     -4.965546      3.891807     -1.936175
H     -4.747789      4.104163     -0.164617
C      2.266798      3.343015     -0.417481
C      1.358448      3.653541     -1.629708
C      1.416894      3.172751      0.865002
C      3.198795      4.549865     -0.207276
H      1.969394      3.791661     -2.545335
H      0.639163      2.835075     -1.805531
H      0.791743      4.591206     -1.451837
H      2.072242      3.021412      1.748152
H      0.800614      4.076934      1.047759
H      0.742213      2.302429      0.775992
H      2.587131      5.458002     -0.033635
H      3.860426      4.423128      0.674373
H      3.836238      4.743502     -1.094157
C      6.767509      0.933319     -0.759279
C      7.197100      1.664321     -2.053016
C      7.273782      1.736959      0.459565
C      7.434859     -0.452870     -0.735031
H      6.858567      1.106470     -2.949100
H      6.758828      2.681081     -2.106074
H      8.301736      1.765488     -2.102421
H      7.000580      1.240272      1.413408
H      8.379242      1.828842      0.433120
H      6.855841      2.762540      0.485766
H      8.538080     -0.344563     -0.717114
H      7.138388     -1.039023      0.159341
H      7.174966     -1.050543     -1.631411
C     -7.142262     -0.029264     -0.269241
C     -7.443805      0.688210      1.067254
C     -7.940923      0.643927     -1.407921
C     -7.606530     -1.490605     -0.149830
H     -6.879805      0.219991      1.899929
H     -7.158555      1.758610      1.029704
H     -8.526442      0.634959      1.307491
H     -7.744304      0.142507     -2.377141
H     -9.031060      0.591037     -1.205367
H     -7.673621      1.713248     -1.522519
H     -8.695341     -1.526799      0.056603
H     -7.423880     -2.056758     -1.085657
H     -7.091949     -2.018249      0.678706
H      0.183697     -0.669971      0.598013
C      1.336820     -0.579073      2.356126
C      0.188245     -0.373435      1.834363
C      0.520265     -3.186273     -3.196411
H      1.458831     -2.852283     -3.680440
H      0.241254     -4.166426     -3.628997
H     -0.271342     -2.449464     -3.437194
C     -1.471557     -4.589240     -1.582105
H     -0.857106     -5.498828     -1.727982
H     -2.320141     -4.886170     -0.935885
H     -1.875614     -4.279924     -2.564324
C     -0.404012     -3.847836      0.559446
H     -0.016918     -4.879910      0.660757
H      0.315134     -3.167646      1.050094
H     -1.369673     -3.794723      1.099404
C      1.731312     -4.410340     -1.359167
H      2.596882     -4.384091     -2.049638
H      2.106422     -4.354438     -0.319835
H      1.244524     -5.393896     -1.507023
C     -1.163338      0.114074      2.254000
C     -2.152713     -1.037771      2.528977
C     -1.090936      1.071683      3.456881
H     -1.558248      0.677269      1.381622
C     -3.543056     -0.486070      2.866405
H     -1.761167     -1.649685      3.372212
H     -2.202097     -1.699542      1.644084
C     -2.482534      1.614627      3.805121
H     -0.664958      0.520958      4.325329
H     -0.390333      1.901130      3.227154
C     -3.491000      0.485039      4.052848
H     -4.241203     -1.323507      3.076990
H     -3.947890      0.036771      1.971977
H     -2.418684      2.283011      4.689455
H     -2.842154      2.244961      2.961627
H     -4.499231      0.905531      4.252091
H     -3.196447     -0.072588      4.970899
N      2.633215     -0.864703      2.420791
O      4.542522     -2.036735      2.253969
C      4.928731     -0.722474      2.696717
H      5.781905     -0.387183      2.079188
H      5.243251     -0.791613      3.759413
C      3.685007      0.158251      2.502599
H      3.498920      0.842524      3.352353
H      3.715577      0.743653      1.560396
C      3.191824     -2.147794      2.175569
O      2.592084     -3.164792      1.922840


Geometry of complex: (Co-4)-II-MeCCHMe
--------------------------------------

106
Stoichiometry = H61C40CoN2O2
C      2.594192      2.055365      0.015529
C      3.303238      0.811527     -0.059409
C      2.621035     -0.429904     -0.326102
H      5.188515      1.827866      0.241323
H      3.231579      2.955779      0.071640
C      4.723034      0.850615      0.044295
C      3.425908     -1.620163     -0.508814
C      4.809759     -1.504699     -0.379354
C      5.500473     -0.291061     -0.099285
H      5.412253     -2.415050     -0.501566
O      1.321932     -0.509742     -0.409818
N      1.288639      2.216078      0.007769
C     -2.494484     -0.513612     -0.199319
C     -2.485100      1.953790     -0.653814
C     -3.299166     -1.710538     -0.025458
C     -3.190504      0.728853     -0.449231
H     -3.104006      2.804739     -0.994065
C     -4.684904     -1.589532     -0.093302
C     -4.613731      0.764863     -0.528502
C     -5.385796     -0.372330     -0.345516
H     -5.285204     -2.497243      0.056056
H     -5.083965      1.738500     -0.732209
Co     0.040870      0.834096     -0.021005
N     -1.190881      2.153496     -0.486041
O     -1.200388     -0.586887     -0.143280
C     -0.574565      3.446172     -0.899527
C      0.696067      3.583784      0.018922
C      2.751553     -2.970521     -0.809047
C      1.814251     -3.345346      0.363327
C      1.943790     -2.864964     -2.124480
C      3.776725     -4.106538     -0.974983
H      2.391640     -3.441499      1.306420
H      1.029845     -2.579602      0.496879
H      1.318655     -4.318440      0.165814
H      2.618182     -2.642053     -2.976587
H      1.428129     -3.824722     -2.336036
H      1.183144     -2.066163     -2.058269
H      3.242559     -5.051935     -1.198788
H      4.479447     -3.915252     -1.811624
H      4.371625     -4.271928     -0.053358
C     -2.620753     -3.064857      0.244935
C     -1.697116     -3.420635     -0.943632
C     -1.802612     -2.975354      1.555188
C     -3.642225     -4.204857      0.406634
H     -2.287357     -3.513839     -1.878220
H     -0.923524     -2.646829     -1.090586
H     -1.192080     -4.391680     -0.759371
H     -2.471844     -2.779502      2.418699
H     -1.270049     -3.930732      1.743100
H     -1.058445     -2.161919      1.498119
H     -3.102792     -5.154177      0.598785
H     -4.328904     -4.034708      1.261253
H     -4.254262     -4.349910     -0.507000
C     -6.921631     -0.379751     -0.401250
C     -7.390989     -1.341652     -1.516665
C     -7.480722     -0.858556      0.958162
C     -7.492758      1.017620     -0.695142
H     -7.007849     -1.015951     -2.504814
H     -7.035111     -2.376750     -1.343375
H     -8.499544     -1.371375     -1.566985
H     -7.166924     -0.177409      1.775226
H     -8.590320     -0.886346      0.938088
H     -7.123822     -1.876309      1.213255
H     -8.600210      0.975237     -0.729282
H     -7.210513      1.749950      0.088370
H     -7.142657      1.406396     -1.672811
C      7.033092     -0.299987      0.020867
C      7.450983     -1.246028      1.169848
C      7.650946     -0.799361     -1.305137
C      7.594494      1.100537      0.318956
H      7.027138     -0.903898      2.135749
H      7.098062     -2.282244      0.996651
H      8.556299     -1.279021      1.268637
H      7.371794     -0.132344     -2.145756
H      8.758683     -0.825445     -1.236125
H      7.306332     -1.821506     -1.559315
H      8.699427      1.056554      0.401144
H      7.347783      1.821502     -0.486662
H      7.203722      1.504511      1.274902
H      0.683622      0.527171      1.533362
C     -1.068478      0.840341      2.562789
C      0.084222      0.275749      2.534204
C      0.877767     -0.689864      3.370324
H      1.852187     -0.244255      3.657595
H      0.327896     -0.985258      4.283188
H      1.103567     -1.595868      2.771390
C     -2.377300      1.426193      2.711050
H     -2.505569      1.912440      3.704453
H     -2.565034      2.208277      1.934829
H     -3.172740      0.663581      2.565016
C     -0.171432      3.303371     -2.380935
H     -1.061827      3.023732     -2.977592
H      0.229572      4.251948     -2.787757
H      0.585689      2.504720     -2.502875
C      1.655874      4.665619     -0.500501
H      1.108715      5.616562     -0.650086
H      2.455976      4.876455      0.235471
H      2.132336      4.384971     -1.458349
C      0.309426      3.922978      1.470802
H     -0.065292      4.961284      1.558338
H     -0.458215      3.223871      1.847490
H      1.200827      3.823173      2.120720
C     -1.527488      4.640856     -0.741033
H     -2.313744      4.634962     -1.520543
H     -2.021774      4.652942      0.249056
H     -0.972230      5.590747     -0.863579


Geometry of complex: (Co-4)-II-CyCCCy
-------------------------------------

132
Stoichiometry = H77C50CoN2O2
C      2.537857      2.293368     -0.741842
C      3.351204      1.111183     -0.760372
C      2.804990     -0.175504     -1.117960
H      5.092722      2.260008     -0.191726
H      3.090217      3.245289     -0.644331
C      4.736399      1.255954     -0.465826
C      3.723806     -1.289449     -1.234399
C      5.062274     -1.075034     -0.904494
C      5.608717      0.175683     -0.499012
H      5.744999     -1.933926     -0.956122
O      1.530472     -0.359855     -1.324859
N      1.226550      2.337003     -0.821457
C     -2.280117     -0.729810     -1.042408
C     -2.516409      1.743131     -1.404882
C     -2.964053     -2.004920     -0.912454
C     -3.097007      0.451511     -1.207328
H     -3.226471      2.543118     -1.685033
C     -4.357212     -2.011636     -0.915270
C     -4.519197      0.358711     -1.215750
C     -5.176227     -0.852949     -1.058672
H     -4.864201     -2.978581     -0.795819
H     -5.085149      1.293214     -1.345969
Co     0.118072      0.844224     -0.881376
N     -1.237130      2.049083     -1.309632
O     -0.983769     -0.683816     -1.014776
C     -0.745510      3.390679     -1.729251
C      0.513870      3.646431     -0.820801
C      3.211713     -2.677200     -1.659275
C      2.213428     -3.196569     -0.599241
C      2.516019     -2.577837     -3.037583
C      4.351589     -3.704571     -1.779333
H      2.711623     -3.298156      0.387530
H      1.356527     -2.507456     -0.500315
H      1.824249     -4.194571     -0.889000
H      3.236396     -2.247396     -3.813819
H      2.119051     -3.569975     -3.337412
H      1.676923     -1.859388     -3.006087
H      3.934617     -4.676803     -2.111106
H      5.113890     -3.395916     -2.523661
H      4.863278     -3.878680     -0.810587
C     -2.152909     -3.299978     -0.734265
C     -1.218527     -3.495296     -1.951651
C     -1.332135     -3.205424      0.574652
C     -3.055726     -4.542412     -0.631578
H     -1.814298     -3.593434     -2.882258
H     -0.526229     -2.642498     -2.064873
H     -0.619707     -4.421706     -1.829966
H     -2.009133     -3.141436      1.451792
H     -0.693919     -4.104923      0.698307
H     -0.683874     -2.311717      0.568534
H     -2.423089     -5.444998     -0.512171
H     -3.735313     -4.496554      0.244088
H     -3.672103     -4.686079     -1.542507
C     -6.706226     -0.998208     -1.043315
C     -7.146106     -1.895145     -2.223013
C     -7.149865     -1.647222      0.287624
C     -7.412737      0.361477     -1.175137
H     -6.848084     -1.445821     -3.191844
H     -6.686627     -2.902033     -2.164849
H     -8.248379     -2.027214     -2.225879
H     -6.853398     -1.017103      1.150397
H     -8.252453     -1.772778      0.313426
H     -6.695211     -2.647797      0.429540
H     -8.512403      0.221512     -1.152749
H     -7.144871      1.043923     -0.342745
H     -7.159990      0.865722     -2.129755
C      7.093490      0.266646     -0.113024
C      7.353287     -0.655019      1.101367
C      7.971606     -0.187403     -1.300842
C      7.500726      1.699300      0.270220
H      6.733013     -0.347670      1.968266
H      7.107468     -1.711329      0.872886
H      8.420263     -0.614522      1.405666
H      7.807108      0.462990     -2.183684
H      9.047737     -0.141477     -1.032196
H      7.746665     -1.229101     -1.604629
H      8.575131      1.728104      0.542860
H      7.349349      2.407152     -0.569859
H      6.924648      2.070408      1.142024
H      0.857475      0.558435      0.629455
C     -0.865301      0.733688      1.749918
C      0.306858      0.223019      1.624507
C     -0.340502      3.277453     -3.212848
H     -1.205309      2.914259     -3.802013
H     -0.029978      4.256805     -3.626029
H      0.485465      2.550281     -3.335117
C      1.375097      4.801546     -1.354221
H      0.746269      5.696950     -1.524529
H      2.148520      5.096653     -0.618757
H      1.881001      4.545522     -2.303883
C      0.101080      3.955119      0.629866
H     -0.366507      4.955092      0.716751
H     -0.601625      3.188072      1.001242
H      0.996484      3.934161      1.281521
C     -1.800367      4.495540     -1.569657
H     -2.589647      4.411414     -2.341687
H     -2.284914      4.471995     -0.574971
H     -1.333537      5.490281     -1.704661
C      1.187628     -0.769550      2.348716
C      2.576431     -0.178531      2.663500
C      0.525663     -1.350741      3.605424
H      1.348445     -1.598507      1.621951
C      3.478452     -1.223811      3.330253
H      2.445752      0.696190      3.340109
H      3.044982      0.201388      1.732588
C      1.434050     -2.390969      4.273751
H      0.313774     -0.518118      4.313967
H     -0.453738     -1.797719      3.334843
C      2.823493     -1.817041      4.584695
H      4.463320     -0.773702      3.576430
H      3.685292     -2.036898      2.598523
H      0.956097     -2.777955      5.198295
H      1.543506     -3.263515      3.591029
H      3.473369     -2.599182      5.030549
H      2.722627     -1.018280      5.354273
C     -2.185280      1.232148      2.077900
C     -3.204192      0.082552      2.316757
C     -2.174375      2.209202      3.282111
H     -2.563083      1.804721      1.189216
C     -4.600698      0.643575      2.605124
H     -2.847988     -0.520749      3.180276
H     -3.225240     -0.587925      1.436331
C     -3.579023      2.758441      3.556793
H     -1.796809      1.660642      4.172721
H     -1.457023      3.033056      3.090660
C     -4.595023      1.630881      3.778445
H     -5.301483     -0.194153      2.802978
H     -4.977007      1.149259      1.687833
H     -3.553668      3.439937      4.432751
H     -3.901212      3.377201      2.688535
H     -5.610252      2.050909      3.937889
H     -4.331849      1.085758      4.712925


Geometry of complex: (Co-4)-II-BnOPr-CC-Me
------------------------------------------

126
Stoichiometry = H71C49CoN2O3
C      3.004680     -2.133420      1.302469
C      4.037534     -1.610878      0.456656
C      3.962235     -0.279383     -0.090265
H      5.195849     -3.422740      0.690860
H      3.234669     -3.102845      1.779390
C      5.191903     -2.417500      0.243741
C      5.103215      0.215051     -0.832907
C      6.191297     -0.638906     -1.010966
C      6.276757     -1.963713     -0.494719
H      7.046009     -0.265521     -1.591363
O      2.914885      0.481860      0.065104
N      1.844992     -1.570505      1.564561
C     -0.419860      2.327157      0.355357
C     -1.003251      0.888455      2.327110
C     -0.814372      3.440689     -0.489936
C     -1.304400      1.967809      1.440715
H     -1.661440      0.804712      3.211746
C     -2.033471      4.064257     -0.234053
C     -2.523009      2.674994      1.655056
C     -2.922998      3.710710      0.824010
H     -2.335622      4.887137     -0.896039
H     -3.153412      2.353420      2.497552
Co     1.239543      0.027494      0.824590
N     -0.034495      0.002710      2.183060
O      0.693337      1.699826      0.128046
C      0.241287     -0.985201      3.264769
C      0.892241     -2.207455      2.516835
C      5.084478      1.636758     -1.421687
C      3.918994      1.758044     -2.431661
C      4.907908      2.666588     -0.280421
C      6.389369      1.973693     -2.164906
H      4.048680      1.034343     -3.263185
H      2.950734      1.568453     -1.935781
H      3.890911      2.778005     -2.868133
H      5.763479      2.615734      0.423819
H      4.864575      3.694971     -0.695538
H      3.975833      2.476285      0.281956
H      6.329270      3.007748     -2.560304
H      7.274413      1.923424     -1.498137
H      6.566007      1.298857     -3.027478
C      0.086894      3.881386     -1.656655
C      1.471576      4.297882     -1.107268
C      0.234420      2.709685     -2.656345
C     -0.497593      5.082302     -2.421624
H      1.370865      5.158841     -0.415059
H      1.951396      3.463822     -0.565867
H      2.137479      4.604810     -1.940453
H     -0.750829      2.444857     -3.093676
H      0.913809      2.993662     -3.486652
H      0.645513      1.816738     -2.154211
H      0.192107      5.363236     -3.242842
H     -1.480900      4.850427     -2.880102
H     -0.619220      5.971871     -1.770276
C     -4.254347      4.462517      0.979254
C     -3.979404      5.970778      1.175071
C     -5.103089      4.255020     -0.296500
C     -5.062837      3.957001      2.185676
H     -3.374712      6.145462      2.087809
H     -3.425983      6.403212      0.317924
H     -4.931618      6.532041      1.277258
H     -5.323206      3.178528     -0.451355
H     -6.068549      4.797657     -0.219866
H     -4.580147      4.623868     -1.201337
H     -6.014362      4.520254      2.267568
H     -5.318492      2.882234      2.087323
H     -4.509534      4.093919      3.136776
C      7.535306     -2.803225     -0.767222
C      7.713115     -2.978344     -2.292794
C      8.772050     -2.080609     -0.185998
C      7.445234     -4.199149     -0.127477
H      6.842107     -3.504659     -2.733254
H      7.811466     -2.002358     -2.808584
H      8.625162     -3.570723     -2.515910
H      8.672080     -1.948696      0.910390
H      9.695562     -2.664581     -0.382415
H      8.908606     -1.076016     -0.633603
H      8.365752     -4.777004     -0.347225
H      7.343421     -4.140193      0.975208
H      6.585213     -4.776843     -0.522865
H      1.222915     -0.954596     -0.599816
C     -0.791362     -0.727236     -0.949615
C      0.379039     -0.965765     -1.442391
C      0.999532     -1.149424     -2.799885
H      1.533013     -2.120379     -2.854827
H      0.241302     -1.102882     -3.603396
H      1.756959     -0.356260     -2.966918
C      1.247069     -0.331470      4.232870
H      0.830290      0.625571      4.603570
H      1.449513     -0.979038      5.107908
H      2.199842     -0.110843      3.713769
C      1.570410     -3.177173      3.497072
H      0.857347     -3.471720      4.291154
H      1.876564     -4.111171      2.986902
H      2.463808     -2.737476      3.978619
C     -0.152498     -2.986867      1.694845
H     -0.845501     -3.550001      2.349561
H     -0.733012     -2.305475      1.047259
H      0.364876     -3.712302      1.036953
C     -1.021626     -1.395967      4.036891
H     -1.361926     -0.587289      4.712125
H     -1.857932     -1.658602      3.361258
H     -0.807587     -2.271280      4.680192
C     -2.140865     -0.485311     -0.500034
C     -3.195903     -1.497273     -0.987121
H     -2.425175      0.555790     -0.781448
H     -2.151928     -0.464324      0.620812
C     -4.572163     -1.153472     -0.434413
H     -3.238588     -1.506678     -2.095373
H     -2.917342     -2.522427     -0.666282
H     -4.542944     -1.138604      0.686544
H     -4.867563     -0.118775     -0.749202
O     -5.503714     -2.102592     -0.897278
C     -6.819346     -1.856615     -0.459977
H     -7.143954     -0.825903     -0.760872
H     -6.876506     -1.878050      0.659043
C     -7.775904     -2.874066     -1.037450
C     -9.105783     -2.924751     -0.575253
C     -7.368034     -3.763855     -2.046646
C    -10.013833     -3.844999     -1.116760
H     -9.434000     -2.235292      0.219912
C     -8.276989     -4.688141     -2.586041
H     -6.327715     -3.722409     -2.397638
C     -9.601409     -4.731447     -2.125730
H    -11.050002     -3.873727     -0.746220
H     -7.945170     -5.381382     -3.374379
H    -10.312920     -5.456302     -2.549633


Geometry of complex: (Co-4)-II-BocNCy-CC-CMe2OH
-----------------------------------------------

140
Stoichiometry = H80C51CoN3O5
C     -3.394836     -1.438392     -1.763805
C     -4.287474     -1.040584     -0.714077
C     -4.053903      0.151900      0.061536
H     -5.588428     -2.716247     -1.133425
H     -3.743154     -2.285711     -2.381282
C     -5.465992     -1.814657     -0.514895
C     -5.084992      0.571033      0.987919
C     -6.206481     -0.245580      1.135964
C     -6.431406     -1.453597      0.416378
H     -6.973108      0.065584      1.858403
O     -2.959677      0.853956     -0.049556
N     -2.235935     -0.887048     -2.055241
C      0.546269      2.367512     -0.259794
C      0.844873      1.344197     -2.532800
C      1.114586      3.222166      0.769041
C      1.333725      2.141588     -1.451843
H      1.445399      1.379128     -3.460525
C      2.380431      3.761995      0.555102
C      2.618798      2.741414     -1.600127
C      3.170906      3.545208     -0.613325
H      2.805603      4.397704      1.343238
H      3.167375      2.536882     -2.531512
Co    -1.428710      0.472080     -1.088881
N     -0.236065      0.589675     -2.514045
O     -0.636317      1.859494     -0.099434
C     -0.714169     -0.084928     -3.751816
C     -1.453154     -1.373862     -3.229970
C     -4.922685      1.872584      1.794576
C     -3.691003      1.753767      2.721199
C     -4.740787      3.064976      0.825140
C     -6.150637      2.164492      2.675723
H     -3.824811      0.923147      3.444925
H     -2.773684      1.574057      2.133888
H     -3.552286      2.690159      3.300544
H     -5.636333      3.183025      0.181131
H     -4.603724      4.005316      1.398565
H     -3.857029      2.917968      0.178028
H     -5.992292      3.117501      3.219625
H     -7.077879      2.272093      2.076551
H     -6.318136      1.374016      3.435750
C      0.333689      3.488951      2.066695
C     -1.005141      4.187185      1.729819
C      0.075171      2.143395      2.785306
C      1.110257      4.398634      3.035449
H     -0.819388      5.161984      1.233977
H     -1.622712      3.562374      1.060922
H     -1.579262      4.380215      2.659819
H      1.034637      1.665039      3.072358
H     -0.518792      2.306877      3.708411
H     -0.478096      1.448623      2.129525
H      0.506766      4.554733      3.952175
H      2.076482      3.951241      3.346713
H      1.314487      5.397634      2.598612
C      4.552667      4.208153     -0.726900
C      4.375291      5.744034     -0.740114
C      5.426415      3.804189      0.482395
C      5.285667      3.789282     -2.012478
H      3.762352      6.062786     -1.607343
H      3.870453      6.104152      0.178548
H      5.360305      6.251743     -0.805440
H      5.574731      2.706413      0.516343
H      6.425232      4.283409      0.418516
H      4.969775      4.111947      1.443825
H      6.281698      4.274081     -2.056239
H      5.445655      2.692286     -2.052208
H      4.728186      4.090665     -2.922351
C     -7.703573     -2.273524      0.685685
C     -7.727347     -2.705252      2.169920
C     -8.948906     -1.409557      0.382508
C     -7.766838     -3.538637     -0.186628
H     -6.846733     -3.334735      2.411102
H     -7.712071     -1.831364      2.851328
H     -8.643564     -3.290924      2.393701
H     -8.959219     -1.092356     -0.679883
H     -9.880021     -1.979769      0.583331
H     -8.974629     -0.493942      1.006267
H     -8.690494     -4.109354      0.038613
H     -7.782285     -3.291921     -1.267623
H     -6.904222     -4.209730      0.001352
H     -1.240792     -0.658701      0.271580
C      0.831895     -1.002179      0.208347
C     -0.324866     -1.236998      0.733945
C     -0.748566     -2.196513      1.841383
C     -1.703414      0.877547     -4.439739
H     -1.201517      1.847187     -4.626507
H     -2.051267      0.477932     -5.412038
H     -2.578677      1.065852     -3.787985
C     -2.333222     -2.000536     -4.322858
H     -1.741940     -2.147056     -5.247599
H     -2.694965     -3.002305     -4.020256
H     -3.211850     -1.374588     -4.566543
C     -0.449224     -2.428913     -2.731256
H      0.105420     -2.891094     -3.570846
H      0.264844     -1.979654     -2.018530
H     -0.993816     -3.231595     -2.195932
C      0.423513     -0.430714     -4.724172
H      0.813443      0.476240     -5.225672
H      1.267422     -0.936437     -4.217215
H      0.050475     -1.097509     -5.525533
C      2.204847     -0.958690     -0.232688
C      3.100523     -0.081431      0.674813
C      2.798678     -2.391854     -0.349893
H      2.225037     -0.509414     -1.262092
C      4.545989     -0.093862      0.173879
H      3.054194     -0.484201      1.708097
H      2.717027      0.956856      0.698484
C      4.258721     -2.328920     -0.815332
H      2.722267     -2.884633      0.640532
H      2.199548     -2.992805     -1.064010
H      5.219105      0.440726      0.868977
H      4.596494      0.419844     -0.815360
H      4.715705     -3.333065     -0.815790
H      4.292858     -1.939258     -1.861461
N      5.049018     -1.453880      0.036698
C      6.132649     -1.849506      0.790747
O      6.746443     -1.102718      1.546680
O      6.420254     -3.163215      0.573528
C      7.532855     -3.810051      1.282052
C      8.857348     -3.136013      0.906155
C      7.278160     -3.782217      2.793457
C      7.483965     -5.244564      0.750087
H      8.991497     -3.141185     -0.194199
H      8.879205     -2.091467      1.265469
H      9.702653     -3.691702      1.359048
H      6.296622     -4.242147      3.025624
H      8.063571     -4.363094      3.316934
H      7.286211     -2.744139      3.171696
H      8.286972     -5.851111      1.212633
H      6.508673     -5.714876      0.985366
H      7.622510     -5.257970     -0.349100
C     -1.323333     -1.394788      3.017741
H     -2.189303     -0.780304      2.703927
H     -1.665917     -2.086974      3.816366
H     -0.548277     -0.723537      3.433153
C     -1.785023     -3.181623      1.276627
H     -1.336801     -3.767978      0.450934
H     -2.111949     -3.883788      2.072388
H     -2.683054     -2.653907      0.897359
O      0.441168     -2.891231      2.236017
H      0.187182     -3.470107      2.979388


Geometry of complex: (Co-4)-II-CMe2OH-CC-BocNCy
-----------------------------------------------

140
Stoichiometry = H80C51CoN3O5
C      0.862640     -3.077786     -1.670877
C      1.708971     -2.989867     -0.515177
C      1.185128     -2.602781      0.772205
H      3.419569     -3.638029     -1.669381
H      1.307061     -3.582206     -2.547623
C      3.075040     -3.362508     -0.661749
C      2.067369     -2.699898      1.917028
C      3.400677     -3.041926      1.688493
C      3.952668     -3.359139      0.414655
H      4.076340     -3.068798      2.553804
O     -0.036069     -2.168964      0.926813
N     -0.363417     -2.616776     -1.769567
C     -3.266417     -0.090760      0.833175
C     -3.898011     -1.238383     -1.306870
C     -3.690072      0.801080      1.898631
C     -4.164569     -0.273726     -0.287060
H     -4.734362     -1.442583     -2.000350
C     -4.882862      1.499171      1.734157
C     -5.381772      0.463982     -0.370114
C     -5.749972      1.377075      0.606436
H     -5.178682      2.201208      2.525133
H     -6.018735      0.292639     -1.250440
Co    -1.237542     -1.636099     -0.449528
N     -2.766032     -1.885199     -1.483042
O     -2.126112     -0.700776      0.917107
C     -2.633617     -2.959430     -2.502679
C     -1.152340     -2.812495     -3.018206
C      1.547437     -2.389168      3.332061
C      1.124746     -0.904927      3.410624
C      0.336943     -3.298225      3.652329
C      2.619170     -2.634828      4.409442
H      1.993415     -0.239912      3.221985
H      0.335577     -0.683637      2.671494
H      0.728798     -0.668032      4.419948
H      0.636620     -4.366156      3.635980
H     -0.055219     -3.067321      4.664533
H     -0.476514     -3.148731      2.919400
H      2.187006     -2.427846      5.409130
H      2.976383     -3.684909      4.409823
H      3.498299     -1.969520      4.287165
C     -2.805794      0.993147      3.143098
C     -2.569814     -0.373563      3.829549
C     -1.460341      1.625143      2.714211
C     -3.456581      1.929645      4.177027
H     -3.533968     -0.810899      4.160867
H     -2.075774     -1.086502      3.145897
H     -1.928254     -0.243349      4.725655
H     -1.627356      2.641866      2.303161
H     -0.778583      1.714660      3.585146
H     -0.965474      1.011708      1.940588
H     -2.790756      2.019999      5.058784
H     -3.614379      2.952301      3.777409
H     -4.432441      1.541299      4.533685
C     -7.013626      2.247203      0.526321
C     -7.912052      1.974227      1.753837
C     -6.596098      3.736130      0.512959
C     -7.828734      1.960481     -0.745637
H     -8.230002      0.912393      1.781766
H     -7.387923      2.193259      2.705358
H     -8.822724      2.607819      1.719426
H     -5.947241      3.954767     -0.359662
H     -7.488710      4.393561      0.455819
H     -6.032828      4.012027      1.426700
H     -8.729664      2.606148     -0.771813
H     -7.242988      2.167532     -1.664187
H     -8.171625      0.906656     -0.784855
C      5.452911     -3.668063      0.292623
C      6.257418     -2.424918      0.738559
C      5.814154     -4.868261      1.196590
C      5.852633     -4.011276     -1.152229
H      6.018615     -1.549945      0.100345
H      6.031812     -2.145594      1.787227
H      7.348432     -2.616547      0.667750
H      5.252886     -5.774705      0.891797
H      6.898911     -5.093904      1.130691
H      5.578405     -4.668730      2.260865
H      6.939365     -4.224615     -1.203837
H      5.317609     -4.908636     -1.524240
H      5.644629     -3.171819     -1.846186
H      0.141299     -0.609399     -0.727532
C     -0.868631      1.095627     -1.354875
C      0.157429      0.560181     -0.759639
C     -2.833576     -4.303751     -1.774136
H     -3.814115     -4.298547     -1.259057
H     -2.821585     -5.155030     -2.482291
H     -2.047229     -4.453949     -1.009404
C     -0.705196     -4.037426     -3.829306
H     -1.435667     -4.246621     -4.634555
H      0.266615     -3.854463     -4.327591
H     -0.607732     -4.944260     -3.203336
C     -0.982584     -1.543121     -3.872032
H     -1.507648     -1.630524     -4.842997
H     -1.362085     -0.662119     -3.321738
H      0.093967     -1.377647     -4.074615
C     -3.655584     -2.840456     -3.641551
H     -4.673845     -3.100589     -3.292406
H     -3.687197     -1.823300     -4.076167
H     -3.407814     -3.554597     -4.450170
C     -1.592787      2.252849     -1.942966
C     -2.404272      2.988523     -0.866027
H     -2.866668      3.885706     -1.323220
H     -3.196045      2.340549     -0.450522
H     -1.739461      3.314131     -0.044975
C     -2.503085      1.833305     -3.110022
H     -1.911727      1.368708     -3.924284
H     -3.263474      1.102532     -2.771786
H     -3.013560      2.729874     -3.513736
O     -0.616210      3.214213     -2.408895
H     -0.065943      2.752487     -3.071066
C      1.400609      1.027723     -0.028221
C      2.680632      0.574205     -0.758796
C      1.424322      2.536520      0.244607
H      1.382608      0.492762      0.948805
C      3.927316      1.022454      0.011864
H      2.700436      1.020161     -1.777098
H      2.686722     -0.529094     -0.871755
C      2.715881      2.932314      0.973343
H      1.331396      3.091550     -0.712174
H      0.548251      2.818693      0.863653
H      4.853920      0.797324     -0.547536
H      3.971345      0.487944      0.988682
H      2.788554      4.026049      1.095653
H      2.719556      2.475630      1.990745
N      3.894315      2.458726      0.255857
C      4.781543      3.267712     -0.418262
O      5.687581      2.845328     -1.131969
O      4.520160      4.582973     -0.173981
C      5.331240      5.633734     -0.799290
C      6.788484      5.520631     -0.336946
C      5.201527      5.556306     -2.325261
C      4.690475      6.917881     -0.266081
H      6.841683      5.541334      0.770050
H      7.240168      4.579914     -0.699770
H      7.373619      6.377586     -0.726591
H      4.134086      5.603117     -2.620976
H      5.726485      6.414024     -2.791274
H      5.639311      4.615884     -2.705905
H      5.216784      7.804754     -0.670214
H      3.624947      6.974313     -0.564580
H      4.745451      6.950018      0.840018


Geometry of complex: (Co-4)-II-Cy-CC-Oxaz
-----------------------------------------

125
Stoichiometry = H70C47CoN3O4
C     -2.620626      2.377088      0.235367
C     -3.383368      1.210595      0.570190
C     -2.766252      0.043438      1.155268
H     -5.196452      2.149085     -0.143441
H     -3.208638      3.243066     -0.116723
C     -4.781924      1.234164      0.305150
C     -3.620037     -1.081102      1.485763
C     -4.976272     -0.994106      1.170216
C     -5.596521      0.140146      0.570438
H     -5.610393     -1.863038      1.391520
O     -1.481765     -0.032939      1.356356
N     -1.307884      2.482238      0.273234
C      2.345001     -0.243944      1.201526
C      2.463158      2.237869      0.893310
C      3.080280     -1.484660      1.354951
C      3.106098      0.974641      1.066389
H      3.133610      3.116162      0.909220
C      4.473090     -1.431759      1.321457
C      4.530638      0.949546      1.071596
C      5.239587     -0.238831      1.174224
H      5.022407     -2.378283      1.412080
H      5.053652      1.910812      0.960294
Co    -0.134714      1.142687      0.756094
N      1.173435      2.442380      0.706747
O      1.041991     -0.252986      1.173787
C      0.647595      3.837675      0.664523
C     -0.651911      3.732675     -0.209868
C     -3.016234     -2.355146      2.099281
C     -2.000722     -2.957613      1.100278
C     -2.314806     -2.006827      3.433398
C     -4.085699     -3.422277      2.392242
H     -2.504189     -3.239807      0.151407
H     -1.195285     -2.237452      0.874476
H     -1.539661     -3.873821      1.523223
H     -3.049390     -1.616863      4.167461
H     -1.844869     -2.914120      3.865962
H     -1.529092     -1.245277      3.281206
H     -3.601490     -4.309829      2.846626
H     -4.853481     -3.058969      3.105651
H     -4.601747     -3.763980      1.471410
C      2.331424     -2.821810      1.493355
C      1.382921     -2.763473      2.713188
C      1.532373     -3.088040      0.195394
C      3.292331     -4.006560      1.701231
H      1.960758     -2.596855      3.645381
H      0.646531     -1.948390      2.604467
H      0.834973     -3.722988      2.817689
H      2.222067     -3.210139     -0.665056
H      0.940514     -4.021857      0.289367
H      0.837284     -2.258275     -0.026276
H      2.703438     -4.939627      1.809115
H      3.977878     -4.147644      0.840624
H      3.905060     -3.890290      2.618527
C      6.772392     -0.325519      1.108633
C      7.312057     -0.974163      2.403250
C      7.176968     -1.190004     -0.108460
C      7.419309      1.060898      0.952372
H      7.040303     -0.367527      3.290671
H      6.902453     -1.992737      2.554481
H      8.418237     -1.059199      2.366891
H      6.809347     -0.738578     -1.052789
H      8.281276     -1.280502     -0.175994
H      6.758925     -2.214250     -0.041709
H      8.522704      0.961644      0.908250
H      7.091647      1.563125      0.019403
H      7.176659      1.725578      1.806126
C     -7.094669      0.092621      0.231416
C     -7.339307     -1.033102     -0.800726
C     -7.910033     -0.198591      1.511657
C     -7.591952      1.418058     -0.369027
H     -6.773780     -0.838217     -1.735650
H     -7.020601     -2.021182     -0.412521
H     -8.416424     -1.103643     -1.059576
H     -7.753417      0.597132      2.267592
H     -8.994533     -0.248395      1.280957
H     -7.621713     -1.163193      1.974669
H     -8.674656      1.348354     -0.597081
H     -7.451049      2.264006      0.333675
H     -7.067464      1.664498     -1.314529
H     -1.045854      0.370968     -0.946755
C      0.585127     -0.220060     -2.127916
C     -0.698337     -0.241199     -1.838205
C      0.309629      4.244698      2.112758
H      1.210880      4.127820      2.745973
H     -0.017256      5.300975      2.173977
H     -0.484402      3.593005      2.526004
C     -1.539649      4.978334     -0.064278
H     -0.940418      5.892688     -0.240123
H     -2.348911      4.985225     -0.819980
H     -2.000839      5.053017      0.938362
C     -0.315563      3.523975     -1.699211
H      0.115883      4.438609     -2.150167
H      0.390583      2.682654     -1.828418
H     -1.241148      3.272528     -2.253750
C      1.652916      4.838244      0.073016
H      2.469558      5.059303      0.787117
H      2.105500      4.470158     -0.867258
H      1.151557      5.802833     -0.137177
C      2.020142     -0.291003     -2.247762
C      2.489983     -1.426153     -3.221003
C      2.697070      1.048571     -2.631525
H      2.401255     -0.596674     -1.244575
C      4.015875     -1.543527     -3.187569
H      2.124712     -1.185746     -4.240243
H      1.998524     -2.374884     -2.934757
C      4.223964      0.916062     -2.640075
H      2.324063      1.358164     -3.632397
H      2.385473      1.828060     -1.908545
C      4.699133     -0.220192     -3.552507
H      4.335454     -2.350771     -3.879968
H      4.338031     -1.854677     -2.167894
H      4.680947      1.880888     -2.946770
H      4.568070      0.721532     -1.600320
H      5.803274     -0.325067     -3.493366
H      4.463604      0.031309     -4.611204
C     -3.147855     -0.824835     -2.215424
C     -3.670213     -2.047994     -2.979793
H     -3.516487      0.137306     -2.636997
H     -3.407503     -0.855058     -1.141202
H     -3.789536     -2.924945     -2.306731
H     -4.623885     -1.866943     -3.509824
N     -1.717426     -0.984776     -2.444199
O     -2.649386     -2.350300     -3.953200
C     -1.467717     -1.802966     -3.537840
O     -0.390652     -2.004440     -4.060566


Geometry of complex: (Co-4)-II-Cy-CC-Oxaz(alt)
----------------------------------------------

125
Stoichiometry = H70C47CoN3O4
C      2.703243      2.233431     -0.626512
C      3.527234      1.066263     -0.619187
C      2.961687     -0.250816     -0.736984
H      5.307896      2.276522     -0.425568
H      3.248195      3.193510     -0.604304
C      4.934011      1.246201     -0.518090
C      3.866069     -1.378418     -0.777036
C      5.231741     -1.125946     -0.658338
C      5.808969      0.168140     -0.521895
H      5.913584     -1.986935     -0.664865
O      1.672451     -0.450233     -0.797222
N      1.387597      2.267705     -0.655654
C     -2.111862     -0.824233     -0.934833
C     -2.308640      1.617749     -1.467788
C     -2.803995     -2.095149     -0.802719
C     -2.899640      0.329048     -1.306102
H     -2.983618      2.399242     -1.861917
C     -4.179759     -2.123202     -1.019933
C     -4.302459      0.213759     -1.530029
C     -4.970139     -0.992975     -1.383759
H     -4.696252     -3.085425     -0.904759
H     -4.845373      1.126747     -1.816463
Co     0.267575      0.785468     -0.666023
N     -1.052132      1.950947     -1.217984
O     -0.833133     -0.748683     -0.727956
C     -0.567518      3.308140     -1.609997
C      0.669840      3.572782     -0.675155
C      3.319795     -2.808537     -0.922848
C      2.372389     -3.128375      0.258859
C      2.569155     -2.922670     -2.270562
C      4.441814     -3.862233     -0.916299
H      2.921380     -3.074531      1.220820
H      1.529147     -2.415984      0.289580
H      1.960850     -4.153873      0.150880
H      3.266315     -2.749516     -3.115817
H      2.132404     -3.936249     -2.387009
H      1.752809     -2.180479     -2.331993
H      3.996703     -4.871128     -1.032417
H      5.157551     -3.716956     -1.751121
H      5.011523     -3.856636      0.035277
C     -2.029252     -3.365684     -0.413088
C     -0.934907     -3.643996     -1.467440
C     -1.388277     -3.162161      0.979621
C     -2.940106     -4.603861     -0.335007
H     -1.390004     -3.812501     -2.464786
H     -0.231688     -2.796917     -1.537698
H     -0.360615     -4.553480     -1.194237
H     -2.178250     -3.019018      1.746813
H     -0.790983     -4.054600      1.261965
H     -0.723944     -2.279534      0.979253
H     -2.331792     -5.487800     -0.056228
H     -3.736024     -4.493655      0.430092
H     -3.422955     -4.827311     -1.308046
C     -6.482824     -1.161538     -1.595930
C     -6.729546     -2.164817     -2.745769
C     -7.128207     -1.698707     -0.298223
C     -7.162696      0.169893     -1.957496
H     -6.283599     -1.797119     -3.691938
H     -6.284285     -3.156008     -2.527924
H     -7.817424     -2.313131     -2.909348
H     -6.973718     -0.990011      0.540497
H     -8.220575     -1.840528     -0.434358
H     -6.698120     -2.674821      0.001967
H     -8.251580      0.014350     -2.096833
H     -7.032449      0.926487     -1.157019
H     -6.762660      0.592984     -2.901109
C      7.332124      0.306929     -0.373855
C      7.787652     -0.450522      0.894683
C      8.029961     -0.297211     -1.613558
C      7.765312      1.776757     -0.242112
H      7.294629     -0.037075      1.797404
H      7.535051     -1.528172      0.840934
H      8.886948     -0.367754      1.026630
H      7.725111      0.235749     -2.537006
H      9.133378     -0.220938     -1.517443
H      7.778010     -1.368361     -1.745503
H      8.867380      1.838894     -0.135990
H      7.481285      2.370047     -1.135001
H      7.315460      2.258026      0.649778
H      0.807326      0.733357      1.191580
C     -1.140638      0.902238      2.028346
C      0.068924      0.402532      2.011949
C     -0.135767      3.224094     -3.087357
H     -0.983514      2.857320     -3.698848
H      0.166686      4.214061     -3.480257
H      0.704255      2.512448     -3.206594
C      1.528980      4.736619     -1.193106
H      0.892263      5.625662     -1.367025
H      2.288588      5.035010     -0.444856
H      2.050177      4.493740     -2.137827
C      0.231743      3.885930      0.767770
H     -0.243598      4.883310      0.842755
H     -0.468908      3.115039      1.136573
H      1.118147      3.872970      1.431663
C     -1.645419      4.391890     -1.446674
H     -2.409945      4.328202     -2.244977
H     -2.158971      4.322043     -0.468651
H     -1.190250      5.397758     -1.529599
C     -2.467814      1.465597      1.996304
C     -3.588837      0.391952      2.139296
C     -2.679308      2.607522      3.023286
H     -2.611229      1.913931      0.972007
C     -4.978342      1.027531      2.019448
H     -3.475134     -0.090668      3.134960
H     -3.452091     -0.395854      1.373363
C     -4.072824      3.230025      2.882622
H     -2.549780      2.187839      4.045061
H     -1.888438      3.374259      2.895076
C     -5.178410      2.175485      3.015578
H     -5.755000      0.247071      2.161327
H     -5.107721      1.402875      0.980142
H     -4.206709      4.034654      3.635608
H     -4.151325      3.719740      1.885034
H     -6.176867      2.640363      2.875653
H     -5.166366      1.767893      4.051760
N      0.638621     -0.591397      2.809740
C     -0.069528     -1.378189      3.801024
H     -1.018436     -1.776032      3.391695
H     -0.300149     -0.769790      4.706074
C      0.977835     -2.471875      4.062234
H      0.807758     -3.354331      3.408434
H      1.026184     -2.800431      5.117436
O      2.237148     -1.872614      3.709371
C      2.016969     -0.809144      2.868878
O      2.888262     -0.185779      2.310038


Geometry of complex: (Co-4)-II-Me-CC-BnOPr
------------------------------------------

126
Stoichiometry = H71C49CoN2O3
C      1.203297      2.225197     -1.011090
C      1.884555      1.013230     -1.362611
C      1.164910     -0.213369     -1.598030
H      3.794853      2.027944     -1.316475
H      1.827623      3.136488     -1.020900
C      3.298204      1.068654     -1.523875
C      1.919188     -1.363927     -2.047963
C      3.302834     -1.235559     -2.172286
C      4.035244     -0.044283     -1.905415
H      3.872399     -2.120729     -2.486030
O     -0.122827     -0.315939     -1.409182
N     -0.064604      2.340684     -0.683039
C     -3.717144     -0.500974     -0.092510
C     -3.864894      1.999054     -0.266343
C     -4.426273     -1.739948      0.175865
C     -4.465968      0.732349      0.006554
H     -4.564711      2.854042     -0.314492
C     -5.772241     -1.667849      0.525724
C     -5.849764      0.719641      0.350941
C     -6.525590     -0.459830      0.624075
H     -6.296046     -2.609230      0.740367
H     -6.366528      1.689677      0.400604
Co    -1.257368      0.920427     -0.520340
N     -2.582235      2.231569     -0.471603
O     -2.462245     -0.530020     -0.421878
C     -2.121600      3.578204     -0.911844
C     -0.644989      3.679312     -0.377403
C      1.205397     -2.700824     -2.313266
C      0.570460     -3.198169     -0.993175
C      0.113198     -2.509795     -3.391928
C      2.174537     -3.788170     -2.810715
H      1.355022     -3.362819     -0.224752
H     -0.160370     -2.464183     -0.610354
H      0.043152     -4.161260     -1.153990
H      0.569197     -2.198360     -4.354052
H     -0.428585     -3.463516     -3.561187
H     -0.617838     -1.740854     -3.082957
H      1.609459     -4.722613     -3.002570
H      2.673822     -3.499065     -3.758052
H      2.959746     -4.024165     -2.063469
C     -3.686300     -3.086222      0.091799
C     -3.134794     -3.281208     -1.340327
C     -2.533145     -3.097713      1.123783
C     -4.609042     -4.277500      0.406421
H     -3.966122     -3.303515     -2.074457
H     -2.443484     -2.465504     -1.615482
H     -2.588842     -4.244779     -1.412790
H     -2.935641     -3.020969      2.155182
H     -1.957559     -4.043675      1.049279
H     -1.844510     -2.251294      0.953535
H     -4.028956     -5.219222      0.329932
H     -5.025048     -4.226973      1.433653
H     -5.455001     -4.349846     -0.307376
C     -8.010354     -0.522905      1.015482
C     -8.777788     -1.378044     -0.018685
C     -8.144228     -1.166694      2.414589
C     -8.652774      0.873696      1.061451
H     -8.702631     -0.932708     -1.031274
H     -8.378270     -2.410173     -0.075680
H     -9.852387     -1.447678      0.250954
H     -7.609087     -0.565802      3.177874
H     -9.210920     -1.235454      2.714226
H     -7.722499     -2.191345      2.437118
H     -9.721187      0.790237      1.345938
H     -8.158559      1.528746      1.807468
H     -8.607929      1.378897      0.075384
C      5.567885     -0.055470     -2.014977
C      6.122651     -1.131598     -1.053719
C      5.985518     -0.383154     -3.465504
C      6.180166      1.299607     -1.621828
H      5.772412     -0.934339     -0.022885
H      5.790730     -2.149372     -1.341646
H      7.232434     -1.125300     -1.048471
H      5.613310      0.389414     -4.168815
H      7.091330     -0.427459     -3.553000
H      5.582816     -1.361240     -3.797180
H      7.285029      1.252033     -1.700131
H      5.830839      2.117158     -2.285043
H      5.936415      1.567516     -0.574290
H     -0.191797      0.452515      0.725905
C     -1.544611      0.644536      2.272147
C     -0.442083      0.133620      1.850591
C     -2.151202      3.585193     -2.453741
H     -3.170345      3.326131     -2.801939
H     -1.892110      4.581548     -2.861634
H     -1.449688      2.830939     -2.859912
C      0.119589      4.835578     -1.040335
H     -0.459598      5.774902     -0.948756
H      1.089396      5.014445     -0.536753
H      0.315998      4.650999     -2.112991
C     -0.608962      3.870688      1.150600
H     -0.954956      4.881514      1.441420
H     -1.230664      3.110163      1.655867
H      0.430852      3.745273      1.511305
C     -3.003011      4.717682     -0.378551
H     -3.979097      4.749194     -0.900304
H     -3.193779      4.626717      0.707787
H     -2.516607      5.694622     -0.564597
C     -2.758798      1.149799      2.864491
H     -3.549373      0.369057      2.876141
H     -2.591140      1.522696      3.900574
H     -3.179456      2.000201      2.274512
C      0.632438     -0.815508      2.324811
C      2.041017     -0.234696      2.150817
H      0.539932     -1.741897      1.715402
H      0.438659     -1.097178      3.380094
C      3.136216     -1.227625      2.509268
H      2.187713      0.086358      1.098032
H      2.160163      0.672250      2.780759
H      3.021527     -1.578024      3.567399
H      3.061603     -2.137138      1.860372
O      4.389564     -0.597302      2.334546
C      5.483642     -1.385694      2.740052
H      5.500789     -2.360481      2.189630
H      5.393254     -1.646237      3.827800
C      6.778417     -0.645967      2.494466
C      7.998696     -1.347417      2.460924
C      6.784833      0.746515      2.295220
C      9.204951     -0.669536      2.233736
H      8.002989     -2.440459      2.602594
C      7.991243      1.424297      2.061002
H      5.825971      1.283323      2.305620
C      9.204774      0.720361      2.030031
H     10.151083     -1.231494      2.205200
H      7.981722      2.512738      1.895504
H     10.150118      1.252010      1.842731


Geometry of complex: (Co-4)-II-Oxaz-CC-Cy(alt)
----------------------------------------------

125
Stoichiometry = H70C47CoN3O4
C      2.444072      2.303511     -0.712336
C      3.241453      1.116268     -0.817459
C      2.670096     -0.150071     -1.208932
H      5.010726      2.217162     -0.240338
H      3.005292      3.233457     -0.510781
C      4.634414      1.229428     -0.545083
C      3.570376     -1.272107     -1.381982
C      4.919360     -1.088699     -1.076592
C      5.490771      0.139729     -0.638921
H      5.589835     -1.952700     -1.177791
O      1.387253     -0.305096     -1.391251
N      1.131713      2.372071     -0.801904
C     -2.422064     -0.611497     -1.042633
C     -2.645741      1.889907     -1.138601
C     -3.108869     -1.888484     -0.938751
C     -3.232477      0.586867     -1.029847
H     -3.359958      2.724649     -1.258010
C     -4.500117     -1.889381     -0.830941
C     -4.650926      0.501101     -0.934326
C     -5.311286     -0.717467     -0.822555
H     -5.007055     -2.859644     -0.742751
H     -5.214670      1.446256     -0.948909
Co     0.000657      0.930192     -1.003252
N     -1.356761      2.165161     -1.121641
O     -1.127591     -0.572843     -1.130478
C     -0.885948      3.552094     -1.407990
C      0.449507      3.683616     -0.591447
C      3.032424     -2.634395     -1.854431
C      2.041094     -3.180842     -0.802425
C      2.317842     -2.467367     -3.216506
C      4.153732     -3.673352     -2.033777
H      2.554247     -3.342127      0.168964
H      1.205104     -2.474844     -0.657244
H      1.622012     -4.154488     -1.131356
H      3.031284     -2.113231     -3.988557
H      1.903043     -3.440493     -3.552651
H      1.489822     -1.739520     -3.141157
H      3.715838     -4.625936     -2.394565
H      4.907558     -3.348304     -2.779656
H      4.679800     -3.891523     -1.081771
C     -2.298907     -3.196179     -0.893512
C     -1.431472     -3.322292     -2.168047
C     -1.407888     -3.182165      0.372825
C     -3.202932     -4.439599     -0.816365
H     -2.076227     -3.351750     -3.070196
H     -0.733239     -2.472185     -2.261116
H     -0.843043     -4.262669     -2.137799
H     -2.036117     -3.187426      1.288580
H     -0.759388     -4.081756      0.402868
H     -0.762104     -2.285736      0.390110
H     -2.571086     -5.350183     -0.792142
H     -3.830680     -4.449003      0.098456
H     -3.872189     -4.521869     -1.696957
C     -6.837441     -0.851174     -0.694611
C     -7.381658     -1.676564     -1.882980
C     -7.180821     -1.573467      0.628713
C     -7.537886      0.517952     -0.692935
H     -7.153542     -1.176360     -2.845618
H     -6.934376     -2.689848     -1.917264
H     -8.482560     -1.796133     -1.806232
H     -6.820213     -0.991051      1.501887
H     -8.278358     -1.700692      0.734605
H     -6.719292     -2.579641      0.680705
H     -8.634112      0.383490     -0.596401
H     -7.204449      1.150863      0.155040
H     -7.350733      1.076310     -1.632146
C      6.986933      0.199870     -0.292222
C      7.275570     -0.781741      0.867232
C      7.823976     -0.202800     -1.527449
C      7.419105      1.608750      0.147636
H      6.686251     -0.511831      1.767436
H      7.013038     -1.823904      0.596309
H      8.351913     -0.764362      1.138799
H      7.638506      0.491242     -2.372034
H      8.908252     -0.178595     -1.290519
H      7.579363     -1.226505     -1.874225
H      8.500765      1.614733      0.391512
H      7.252459      2.357572     -0.652999
H      6.870525      1.942658      1.051621
H      0.820435      0.485721      0.686420
C     -0.783792      0.455916      1.958430
C      0.422687      0.067622      1.669010
C     -0.620179      3.629779     -2.924998
H     -1.539123      3.345045     -3.474155
H     -0.337621      4.654515     -3.235332
H      0.183359      2.925240     -3.214516
C      1.291871      4.876918     -1.071134
H      0.669558      5.792392     -1.105522
H      2.121142      5.089847     -0.369124
H      1.723130      4.709520     -2.075890
C      0.171462      3.833351      0.915144
H     -0.244081      4.830618      1.157012
H     -0.530190      3.060963      1.277550
H      1.115678      3.712149      1.481482
C     -1.904904      4.630804     -1.012421
H     -2.760702      4.653699     -1.714897
H     -2.296607      4.482390      0.011614
H     -1.433312      5.631445     -1.059384
C      1.361253     -0.893463      2.360897
C      2.727543     -0.234328      2.639396
C      0.777413     -1.542168      3.621089
H      1.538890     -1.689993      1.600252
C      3.706430     -1.245768      3.247465
H      2.575599      0.615889      3.341763
H      3.138547      0.189603      1.700570
C      1.763959     -2.547423      4.230401
H      0.546174     -0.742761      4.361037
H     -0.184682     -2.040584      3.373786
C      3.129869     -1.904121      4.507827
H      4.672233     -0.746831      3.473119
H      3.932554     -2.027052      2.487426
H      1.341691     -2.982584      5.160383
H      1.896764     -3.395265      3.521228
H      3.836498     -2.659972      4.910165
H      3.013262     -1.131393      5.301129
N     -1.997072      0.646544      2.420724
O     -3.723324      1.711888      3.407601
C     -4.300533      0.634972      2.638972
H     -4.767457      1.058104      1.725995
H     -5.075778      0.142558      3.254480
C     -3.128690     -0.285126      2.286329
H     -2.996056     -1.121342      3.004661
H     -3.190334     -0.692718      1.259348
C     -2.391933      1.808481      3.173893
O     -1.666986      2.699268      3.535744


Geometry of complex: (Co-4)-III-E-MeCCHMe
-----------------------------------------

106
Stoichiometry = H61C40CoN2O2
C      2.610958      2.002259     -0.033260
C      3.311636      0.757658     -0.123740
C      2.607728     -0.495647     -0.218629
H      5.215197      1.786079     -0.083438
H      3.253428      2.900768     -0.044832
C      4.734281      0.799845     -0.161594
C      3.390226     -1.702857     -0.380309
C      4.779290     -1.582757     -0.402739
C      5.493441     -0.355018     -0.290849
H      5.369316     -2.502456     -0.513481
O      1.307823     -0.564873     -0.174698
N      1.311257      2.175633      0.049284
C     -2.497599     -0.526216     -0.153621
C     -2.433976      1.902312     -0.726641
C     -3.315669     -1.696577      0.089958
C     -3.162503      0.688131     -0.556131
H     -3.002022      2.736576     -1.179364
C     -4.689412     -1.587510     -0.120076
C     -4.568824      0.714069     -0.776396
C     -5.357029     -0.408016     -0.562952
H     -5.306314     -2.476497      0.068686
H     -5.015325      1.665601     -1.100524
Co     0.040718      0.811474      0.108148
N     -1.187222      2.132929     -0.363265
O     -1.203109     -0.599572     -0.047489
C     -0.584646      3.459349     -0.715194
C      0.737269      3.550925      0.130873
C      2.694733     -3.067608     -0.528799
C      1.829275     -3.356520      0.720606
C      1.812371     -3.048919     -1.799854
C      3.707252     -4.218026     -0.674608
H      2.456433     -3.365445      1.635759
H      1.035361     -2.598750      0.839661
H      1.346531     -4.351313      0.628148
H      2.436238     -2.890702     -2.703376
H      1.281791     -4.016829     -1.913248
H      1.057668     -2.243462     -1.746548
H      3.159035     -5.175222     -0.784216
H      4.349866     -4.099742     -1.570957
H      4.364295     -4.311650      0.214302
C     -2.672444     -3.008340      0.571122
C     -1.697933     -3.522839     -0.513242
C     -1.917089     -2.757603      1.898461
C     -3.719878     -4.107077      0.826043
H     -2.240725     -3.731495     -1.458050
H     -0.907233     -2.780651     -0.717505
H     -1.215504     -4.465072     -0.179496
H     -2.624547     -2.450555      2.696253
H     -1.410154     -3.687626      2.229765
H     -1.158790     -1.962290      1.787090
H     -3.207978     -5.023223      1.183221
H     -4.454313     -3.812087      1.603421
H     -4.277029     -4.377411     -0.094337
C     -6.880314     -0.430775     -0.765097
C     -7.240051     -1.497262     -1.824790
C     -7.568743     -0.782986      0.573532
C     -7.416604      0.928797     -1.243727
H     -6.763361     -1.263048     -2.798094
H     -6.903566     -2.508460     -1.520749
H     -8.338567     -1.540425     -1.978310
H     -7.329992     -0.028466      1.350244
H     -8.671312     -0.815832      0.449304
H     -7.244546     -1.771794      0.954830
H     -8.515188      0.874578     -1.383095
H     -7.212863      1.733075     -0.507990
H     -6.970868      1.227058     -2.214303
C      7.030067     -0.365947     -0.322575
C      7.558841     -1.221641      0.851285
C      7.511687     -0.973846     -1.659782
C      7.617274      1.049671     -0.194139
H      7.233216     -0.801173      1.824216
H      7.191307     -2.265762      0.796702
H      8.668335     -1.254817      0.841885
H      7.149766     -0.373920     -2.519187
H      8.620642     -1.001793     -1.699177
H      7.145208     -2.010849     -1.795831
H      8.724749      1.003698     -0.219030
H      7.291839      1.706553     -1.026209
H      7.324349      1.530788      0.761022
C     -0.005429      0.681465      2.041075
C     -1.064371      0.891816      2.852861
C      1.295193      0.178742      2.607591
H      1.263175      0.215337      3.717508
H      1.497340     -0.867167      2.302527
H      2.169760      0.774980      2.279199
C      0.453527      3.876523      1.609839
H      1.379951      3.726305      2.198279
H      0.140955      4.932030      1.727433
H     -0.317190      3.209250      2.033067
C      1.680868      4.630675     -0.425334
H      1.132260      5.586716     -0.529901
H      2.518007      4.824082      0.273227
H      2.105216      4.366536     -1.411962
C     -1.539362      4.621968     -0.398118
H     -1.001738      5.588324     -0.457359
H     -2.366949      4.677794     -1.131201
H     -1.977383      4.526420      0.612887
C     -0.271526      3.437314     -2.225188
H     -1.190559      3.193723     -2.792987
H      0.094303      4.419868     -2.579942
H      0.488915      2.666412     -2.460360
C     -2.461392      1.380369      2.615807
H     -2.802096      2.001886      3.469955
H     -2.552749      1.982553      1.697248
H     -3.184348      0.539486      2.528779
H     -0.853331      0.647930      3.915781


Geometry of complex: (Co-4)-III-E-CyCCHCy
-----------------------------------------

132
Stoichiometry = H77C50CoN2O2
C     -2.615419     -1.788509     -1.173627
C     -3.381015     -0.608052     -0.903847
C     -2.746736      0.674356     -0.711597
H     -5.222705     -1.741204     -0.992509
H     -3.211850     -2.679208     -1.440669
C     -4.798738     -0.733542     -0.872109
C     -3.600254      1.843382     -0.648638
C     -4.979254      1.639468     -0.610042
C     -5.619896      0.368783     -0.681534
H     -5.622773      2.524416     -0.517941
O     -1.454651      0.792550     -0.603757
N     -1.308367     -1.908316     -1.139569
C      2.334778      0.971868     -0.499397
C      2.438574     -1.254668     -1.627353
C      3.061883      2.143786     -0.053430
C      3.083360     -0.071329     -1.156965
H      3.068847     -1.914383     -2.252094
C      4.439533      2.178310     -0.265339
C      4.487321      0.049633     -1.362208
C      5.193772      1.155466     -0.911274
H      4.987000      3.062740      0.087135
H      4.998950     -0.779452     -1.872538
Co    -0.118932     -0.565640     -0.617124
N      1.198565     -1.635878     -1.392072
O      1.046214      0.898647     -0.336428
C      0.684505     -2.817424     -2.160410
C     -0.669433     -3.217253     -1.471792
C     -2.998197      3.260085     -0.643413
C     -2.132293      3.475908      0.617518
C     -2.136947      3.438382     -1.916896
C     -4.087477      4.348143     -0.656643
H     -2.736366      3.333623      1.536414
H     -1.282370      2.772745      0.639001
H     -1.728088      4.509096      0.629045
H     -2.761948      3.337854     -2.827829
H     -1.672830      4.446114     -1.927413
H     -1.328738      2.685510     -1.958969
H     -3.605529      5.345829     -0.688820
H     -4.748624      4.268349     -1.543663
H     -4.720765      4.317379      0.253535
C      2.315766      3.324143      0.592653
C      1.331782      3.904352     -0.450426
C      1.550294      2.858010      1.853506
C      3.272674      4.452503      1.017345
H      1.880946      4.264280     -1.344542
H      0.599020      3.142887     -0.769570
H      0.776693      4.762975     -0.019248
H      2.260647      2.546816      2.646595
H      0.938185      3.691203      2.256516
H      0.882612      2.006871      1.630709
H      2.687660      5.270859      1.483195
H      4.016912      4.108751      1.764762
H      3.819554      4.886285      0.155333
C      6.713870      1.317389     -1.068815
C      7.010770      2.581663     -1.907085
C      7.361222      1.462035      0.327782
C      7.348537      0.105931     -1.772151
H      6.562720      2.499159     -2.917993
H      6.601142      3.495065     -1.431466
H      8.105278      2.725322     -2.023477
H      7.171326      0.562212      0.947041
H      8.459322      1.595364      0.236373
H      6.961306      2.336908      0.878057
H      8.443272      0.253539     -1.866650
H      7.185463     -0.830667     -1.201012
H      6.941521     -0.036432     -2.793779
C     -7.147885      0.280498     -0.550264
C     -7.558374      0.819591      0.839832
C     -7.818533      1.130655     -1.652874
C     -7.652023     -1.166744     -0.678487
H     -7.088108      0.222875      1.647930
H     -7.246981      1.874240      0.978109
H     -8.659882      0.772835      0.969007
H     -7.540434      0.760987     -2.660598
H     -8.923685      1.086425     -1.560848
H     -7.520930      2.196333     -1.591229
H     -8.755155     -1.194101     -0.571446
H     -7.401566     -1.603224     -1.666704
H     -7.223906     -1.821451      0.107453
C     -0.160115     -1.072020      1.266844
C      0.887510     -1.423576      2.039604
C     -0.445656     -4.000968     -0.167028
H     -1.416993     -4.129387      0.349231
H     -0.037661     -5.008341     -0.375363
H      0.227647     -3.458160      0.519194
C     -1.533260     -4.081572     -2.407425
H     -0.931005     -4.924707     -2.797990
H     -2.383589     -4.531722     -1.859595
H     -1.935159     -3.514862     -3.267910
C      1.687818     -3.982712     -2.155834
H      1.204272     -4.908870     -2.523075
H      2.540832     -3.785024     -2.833050
H      2.087881     -4.173048     -1.142341
C      0.442158     -2.343413     -3.608908
H      1.372656     -1.904296     -4.017997
H      0.145159     -3.181211     -4.268122
H     -0.345624     -1.564745     -3.642928
H      0.621863     -1.615903      3.103242
C     -1.543392     -0.923762      1.874017
C     -1.990450     -2.101941      2.767266
C     -1.686823      0.401124      2.651024
H     -2.296456     -0.884248      1.066431
C     -3.441811     -1.903962      3.227391
H     -1.325392     -2.172091      3.656587
H     -1.880269     -3.060512      2.220210
C     -3.129744      0.612095      3.125776
H     -0.992105      0.377905      3.520660
H     -1.361271      1.238677      2.007970
C     -3.624772     -0.571636      3.967291
H     -3.760537     -2.751644      3.871010
H     -4.108324     -1.918063      2.334778
H     -3.210061      1.558340      3.702365
H     -3.787577      0.733904      2.235655
H     -4.689566     -0.430512      4.251160
H     -3.048857     -0.606783      4.919914
C      2.354562     -1.584634      1.773587
C      3.185797     -0.654717      2.682614
C      2.835282     -3.042055      1.940407
H      2.561496     -1.293510      0.731929
C      4.688593     -0.783087      2.409086
H      2.971167     -0.907219      3.747020
H      2.853208      0.391642      2.533399
C      4.336751     -3.174153      1.650979
H      2.620907     -3.382269      2.979717
H      2.252921     -3.710914      1.271835
C      5.166763     -2.234844      2.536112
H      5.262278     -0.123451      3.094402
H      4.894262     -0.415859      1.380444
H      4.665924     -4.226864      1.784141
H      4.519945     -2.920316      0.581682
H      6.245014     -2.313708      2.279877
H      5.072876     -2.561827      3.596664


Geometry of complex: (Co-4)-III-E-BocNCy-CCH-CMe2OH
---------------------------------------------------

140
Stoichiometry = H80C51CoN3O5
C      1.227009      0.261129     -2.781835
C      1.950098     -0.775808     -2.106064
C      1.291389     -1.677019     -1.190384
H      3.799346     -0.143417     -3.036395
H      1.782396      0.764111     -3.593571
C      3.345271     -0.885094     -2.363175
C      2.056302     -2.801242     -0.693008
C      3.426571     -2.820534     -0.956767
C      4.120165     -1.856539     -1.743734
H      4.018359     -3.631118     -0.512170
O      0.063886     -1.479509     -0.803079
N      0.005209      0.666942     -2.526297
C     -3.475478     -0.685135      0.300390
C     -3.748768      0.728544     -1.739085
C     -4.119689     -1.334850      1.425217
C     -4.297311      0.113380     -0.573590
H     -4.491280      1.136653     -2.449613
C     -5.478066     -1.097292      1.626379
C     -5.685848      0.291683     -0.314029
C     -6.296942     -0.282309      0.791572
H     -5.954887     -1.572051      2.494240
H     -6.257079      0.919301     -1.013570
Co    -1.081680      0.032882     -1.138822
N     -2.474481      0.854203     -2.047200
O     -2.204881     -0.860359      0.084548
C     -2.128464      1.349989     -3.419999
C     -0.610945      1.748591     -3.351791
C      1.379369     -3.911725      0.129157
C      0.861895     -3.341434      1.468675
C      0.203077     -4.496234     -0.688499
C      2.350539     -5.062854      0.448583
H      1.698262     -2.929068      2.068416
H      0.118088     -2.544776      1.296664
H      0.379796     -4.144317      2.063456
H      0.570045     -4.950179     -1.631839
H     -0.312195     -5.286379     -0.104463
H     -0.535594     -3.712736     -0.937963
H      1.805860     -5.858683      0.995077
H      2.775754     -5.516848     -0.469812
H      3.189503     -4.736300      1.096328
C     -3.314085     -2.252321      2.359364
C     -2.767545     -3.439522      1.532067
C     -2.155772     -1.457563      3.007034
C     -4.179087     -2.828600      3.494656
H     -3.603095     -4.023564      1.094611
H     -2.116461     -3.087701      0.712664
H     -2.176543     -4.119098      2.179962
H     -2.553503     -0.660465      3.667605
H     -1.527137     -2.131911      3.624483
H     -1.517225     -0.983003      2.241269
H     -3.552387     -3.481634      4.134644
H     -4.599858     -2.033869      4.144197
H     -5.017297     -3.445818      3.111343
C     -7.776510     -0.075719      1.150082
C     -8.494836     -1.443476      1.195251
C     -7.867682      0.601199      2.537171
C     -8.496139      0.817231      0.125457
H     -8.446960     -1.947427      0.208766
H     -8.039830     -2.123428      1.942697
H     -9.563273     -1.314097      1.466533
H     -7.358667      1.586517      2.528286
H     -8.927451      0.760158      2.826535
H     -7.392065     -0.014658      3.326303
H     -9.558477      0.945734      0.415369
H     -8.041074      1.826911      0.069249
H     -8.478552      0.373056     -0.890483
C      5.654300     -1.883593     -1.815800
C      6.198909     -1.458558     -0.430086
C      6.160518     -3.300466     -2.162457
C      6.195842     -0.905032     -2.872258
H      5.882392     -0.425007     -0.182388
H      5.828802     -2.120613      0.378133
H      7.308688     -1.491111     -0.415849
H      5.761987     -3.637038     -3.141050
H      7.268433     -3.309933     -2.219092
H      5.865284     -4.048643     -1.400668
H      7.302369     -0.962434     -2.907996
H      5.811893     -1.141566     -3.885593
H      5.929540      0.145023     -2.636247
C     -0.485634      1.353535      0.181800
C     -1.055874      2.310608      0.946346
C     -0.397096      3.092187     -2.633954
H      0.688493      3.259770     -2.492588
H     -0.791873      3.931659     -3.237432
H     -0.868880      3.095138     -1.636237
C      0.001274      1.848254     -4.759614
H     -0.625565      2.504028     -5.394355
H      1.004975      2.314316     -4.724514
H      0.091682      0.865812     -5.259495
C     -3.007385      2.537033     -3.846541
H     -2.587801      3.015897     -4.752443
H     -4.030345      2.208395     -4.112855
H     -3.082323      3.299825     -3.049981
C     -2.343622      0.170080     -4.391005
H     -3.379005     -0.209227     -4.289491
H     -2.196918      0.477625     -5.444035
H     -1.650951     -0.663912     -4.161825
H     -0.326709      2.739951      1.665604
C      0.997526      1.087173      0.429003
C      1.917461      2.320001      0.356059
C      1.269412      0.361351      1.757658
H      1.380964      0.419617     -0.358041
C      3.385345      1.884415      0.431552
H      1.688324      3.022162      1.186290
H      1.754954      2.874306     -0.590413
C      2.735579     -0.058454      1.848191
H      1.002651      1.031950      2.603184
H      0.631826     -0.538439      1.835758
H      4.058199      2.758703      0.462049
H      3.639103      1.299473     -0.486840
H      2.985324     -0.480518      2.838905
H      2.935648     -0.853334      1.091268
N      3.642162      1.066805      1.615287
C      4.841826      1.065930      2.289894
O      5.113560      0.299907      3.210492
O      5.681205      2.023084      1.793859
C      6.996003      2.247780      2.403475
C      6.834339      2.667713      3.869105
C      7.865980      0.993346      2.255656
C      7.563017      3.399487      1.568902
H      6.168477      3.550853      3.943397
H      6.403146      1.843067      4.464732
H      7.821109      2.942593      4.292615
H      7.942012      0.701747      1.188951
H      8.888222      1.198691      2.631779
H      7.433103      0.151687      2.825646
H      8.577381      3.667472      1.924190
H      7.629011      3.109222      0.501587
H      6.914551      4.294442      1.647769
C     -2.370257      3.028172      1.234287
C     -3.254302      2.197963      2.179726
H     -4.137237      2.794759      2.498542
H     -3.626062      1.276575      1.699472
H     -2.677832      1.915493      3.081526
C     -3.153012      3.511533      0.008791
H     -2.518215      4.181491     -0.602545
H     -3.510674      2.675487     -0.611959
H     -4.042287      4.087907      0.341287
O     -1.922338      4.206022      1.951763
H     -2.730696      4.648511      2.270474


Geometry of complex: (Co-4)-III-E-CMe2OH-CCH-BocNCy
---------------------------------------------------

140
Stoichiometry = H80C51CoN3O5
C      3.486460     -2.135839      0.698424
C      4.442802     -1.096100      0.478223
C      4.035697      0.238687      0.118761
H      6.059363     -2.466869      0.911431
H      3.919935     -3.093022      1.035832
C      5.815896     -1.423820      0.661372
C      5.061781      1.261900      0.084025
C      6.386650      0.862783      0.263698
C      6.813585     -0.468990      0.529825
H      7.162130      1.638089      0.209741
O      2.790117      0.534758     -0.140951
N      2.182235     -2.067297      0.566360
C     -0.824124      1.535073      0.408512
C     -1.125526     -0.583883      1.698691
C     -1.393262      2.817730      0.039107
C     -1.580670      0.714338      1.324456
H     -1.713958     -1.067693      2.500698
C     -2.631884      3.164623      0.580016
C     -2.829332      1.150473      1.853790
C     -3.390935      2.362905      1.481735
H     -3.061133      4.131395      0.286170
H     -3.354901      0.471562      2.541076
Co     1.218429     -0.523702      0.096468
N     -0.120496     -1.266539      1.185550
O      0.338266      1.163345     -0.047307
C      0.221285     -2.565418      1.860720
C      1.328756     -3.228335      0.963150
C      4.696165      2.750520     -0.057004
C      3.924851      3.017870     -1.367860
C      3.833416      3.139572      1.168074
C      5.942375      3.655635     -0.060291
H      4.516683      2.688718     -2.246142
H      2.957650      2.488178     -1.375872
H      3.725332      4.103701     -1.476265
H      4.411980      3.008087      2.105117
H      3.521204      4.201926      1.101405
H      2.922302      2.515942      1.227405
H      5.622642      4.713518     -0.145545
H      6.533134      3.563917      0.873709
H      6.611760      3.440872     -0.918456
C     -0.632326      3.782150     -0.887927
C      0.682170      4.186631     -0.185768
C     -0.318163      3.103804     -2.240875
C     -1.432150      5.064355     -1.179941
H      0.473395      4.693936      0.778324
H      1.304553      3.298391      0.012535
H      1.262903      4.884148     -0.824354
H     -1.251728      2.908843     -2.807325
H      0.317484      3.769754     -2.860531
H      0.213011      2.146763     -2.096573
H     -0.842863      5.713568     -1.858311
H     -2.398199      4.849650     -1.681134
H     -1.639377      5.649359     -0.260793
C     -4.756484      2.860173      1.982240
C     -4.542412      4.135273      2.830051
C     -5.672894      3.186455      0.779882
C     -5.464099      1.804615      2.849178
H     -3.897361      3.925277      3.707439
H     -4.057542      4.939400      2.240695
H     -5.513625      4.526612      3.198360
H     -5.880620      2.287713      0.164585
H     -6.644611      3.583470      1.140659
H     -5.228111      3.957573      0.119482
H     -6.448891      2.189526      3.182247
H     -5.648210      0.869801      2.281402
H     -4.880581      1.553770      3.758452
C      8.312143     -0.771872      0.682933
C      9.040884     -0.400444     -0.628730
C      8.891608      0.063223      1.847657
C      8.568810     -2.259332      0.977612
H      8.649254     -0.993840     -1.479564
H      8.913096      0.671503     -0.879615
H     10.129544     -0.598034     -0.540330
H      8.386403     -0.186806      2.802502
H      9.976971     -0.135462      1.967766
H      8.767752      1.151124      1.676334
H      9.657797     -2.443949      1.073196
H      8.092367     -2.578616      1.926725
H      8.189320     -2.910344      0.164131
C      0.726001     -1.019370     -1.753267
C     -0.544647     -1.145363     -2.191303
C      0.749745     -3.889538     -0.299470
H      1.581158     -4.222579     -0.950599
H      0.153211     -4.783095     -0.034139
H      0.134743     -3.188154     -0.888117
C      2.091333     -4.315913      1.739256
H      1.368474     -5.055833      2.133681
H      2.776189     -4.869242      1.067603
H      2.678249     -3.925354      2.590774
C     -1.014690     -3.467586      2.004927
H     -0.714520     -4.488149      2.312697
H     -1.700367     -3.090357      2.787974
H     -1.580754     -3.538169      1.058334
C      0.783407     -2.226794      3.257300
H      0.055951     -1.607237      3.816160
H      0.969429     -3.140888      3.852373
H      1.727386     -1.651891      3.178290
H     -0.605070     -1.398951     -3.268760
C     -1.881068     -0.968662     -1.544909
C     -2.743424      0.047134     -2.315633
C     -2.711210     -2.258334     -1.425375
H     -1.743515     -0.577973     -0.527552
C     -4.037727      0.345017     -1.567942
H     -2.959466     -0.352008     -3.331412
H     -2.188792      0.996004     -2.447442
C     -3.995330     -1.991829     -0.637510
H     -2.953971     -2.647021     -2.438671
H     -2.137537     -3.053975     -0.907857
H     -4.727598      0.961678     -2.172820
H     -3.802044      0.933021     -0.653626
H     -4.646820     -2.883377     -0.624319
H     -3.724355     -1.771033      0.425220
N     -4.762861     -0.875740     -1.192691
C     -6.107397     -0.726866     -0.941203
O     -6.739481      0.302783     -1.172761
O     -6.637270     -1.862881     -0.403678
C     -8.052303     -1.916718     -0.020576
C     -8.340200     -0.874927      1.067850
C     -8.943307     -1.725599     -1.253286
C     -8.196485     -3.335016      0.538177
H     -7.645229     -1.010153      1.921276
H     -8.223330      0.149750      0.671467
H     -9.375364     -1.000131      1.443526
H     -8.682683     -2.468965     -2.033110
H    -10.006013     -1.874693     -0.975585
H     -8.817262     -0.710257     -1.670039
H     -9.237317     -3.511152      0.873538
H     -7.944554     -4.085839     -0.236604
H     -7.518223     -3.483808      1.401633
C      1.831830     -1.117564     -2.844850
C      2.179503      0.303190     -3.317120
H      1.280264      0.778304     -3.752857
H      2.534202      0.921803     -2.475655
H      2.981001      0.271006     -4.087412
C      3.101297     -1.881099     -2.463966
H      3.698469     -1.366268     -1.697163
H      2.857604     -2.901623     -2.116265
H      3.742100     -1.972188     -3.366227
O      1.244162     -1.842385     -3.955155
H      1.885598     -1.754143     -4.684294


Geometry of complex: (Co-4)-III-E-BnOPr-CCH-Me
----------------------------------------------

126
Stoichiometry = H71C49CoN2O3
C     -0.964889     -2.523070      1.711332
C     -1.653571     -2.628741      0.459939
C     -1.068211     -2.140606     -0.763064
H     -3.325901     -3.608674      1.422226
H     -1.463157     -3.022582      2.561348
C     -2.928465     -3.261553      0.457114
C     -1.799856     -2.346787     -1.994586
C     -3.048028     -2.964607     -1.916915
C     -3.655280     -3.426981     -0.714210
H     -3.609489     -3.100067     -2.851013
O      0.080048     -1.525986     -0.779814
N      0.172813     -1.907234      1.939064
C      3.395626      0.340528     -0.585210
C      3.811666     -0.724716      1.634034
C      3.896086      1.209649     -1.629722
C      4.263919      0.057658      0.530193
H      4.592978     -1.022718      2.357964
C      5.198713      1.691539     -1.509289
C      5.593856      0.563734      0.568104
C      6.085488      1.387282     -0.435214
H      5.572575      2.354899     -2.300833
H      6.214543      0.298542      1.436539
Co     1.164643     -0.962424      0.673597
N      2.567648     -1.078397      1.890245
O      2.213783     -0.194493     -0.690629
C      2.309499     -1.975211      3.062461
C      0.759017     -1.895027      3.312017
C     -1.213389     -1.878376     -3.338253
C     -1.006811     -0.345516     -3.311592
C      0.136231     -2.593677     -3.585164
C     -2.144528     -2.206660     -4.519428
H     -1.967562      0.175518     -3.119061
H     -0.281243     -0.055714     -2.531827
H     -0.618629      0.005030     -4.290087
H     -0.011713     -3.690985     -3.653069
H      0.583881     -2.247445     -4.539588
H      0.851285     -2.383392     -2.769265
H     -1.672577     -1.864931     -5.462385
H     -2.329443     -3.296069     -4.616184
H     -3.124562     -1.693749     -4.435262
C      3.001418      1.584377     -2.823651
C      2.645123      0.303241     -3.613215
C      1.716849      2.277637     -2.308896
C      3.703308      2.554883     -3.790557
H      3.563292     -0.178158     -4.008142
H      2.114712     -0.422569     -2.972729
H      1.991758      0.553412     -4.474820
H      1.967548      3.231080     -1.800023
H      1.041569      2.509276     -3.158577
H      1.174823      1.638349     -1.589800
H      3.014726      2.801905     -4.623491
H      3.982368      3.508190     -3.296649
H      4.617761      2.113539     -4.237200
C      7.503104      1.980758     -0.432165
C      8.255985      1.516173     -1.699858
C      7.411145      3.523915     -0.424867
C      8.308941      1.536793      0.800224
H      8.341021      0.410951     -1.725694
H      7.737694      1.835019     -2.626066
H      9.280243      1.943273     -1.724024
H      6.879626      3.883018      0.479631
H      8.424948      3.975881     -0.433514
H      6.865297      3.907479     -1.309827
H      9.325273      1.978591      0.767123
H      7.831736      1.868314      1.744702
H      8.424755      0.434651      0.839636
C     -5.054657     -4.060131     -0.765658
C     -6.059968     -3.017096     -1.306381
C     -5.033484     -5.289243     -1.702488
C     -5.529694     -4.517560      0.623710
H     -6.095814     -2.125898     -0.647120
H     -5.785444     -2.671784     -2.323111
H     -7.081043     -3.448975     -1.361399
H     -4.321913     -6.055087     -1.332925
H     -6.040561     -5.752099     -1.761356
H     -4.729519     -5.017233     -2.732868
H     -6.539373     -4.969288      0.548716
H     -4.853217     -5.281463      1.057913
H     -5.595891     -3.669803      1.335407
C      0.325086      0.760660      0.999887
C      0.893377      1.882987      1.487041
C      0.351229     -0.580118      4.003454
H     -0.752003     -0.483164      3.975551
H      0.667406     -0.577872      5.064366
H      0.771900      0.299485      3.486564
C      0.274632     -3.067268      4.182066
H      0.891269     -3.130566      5.099491
H     -0.769024     -2.909160      4.516536
H      0.329158     -4.041459      3.661189
C      3.103888     -1.538478      4.304065
H      2.736506     -2.071838      5.202328
H      4.177514     -1.790001      4.207014
H      3.016983     -0.450619      4.483788
C      2.728428     -3.401181      2.650028
H      3.781458     -3.394625      2.307281
H      2.652592     -4.109701      3.496994
H      2.100570     -3.772442      1.815849
H      0.227404      2.768305      1.456787
C      2.244947      2.190243      2.061088
H      2.748878      1.299717      2.471619
H      2.926203      2.630157      1.300248
H      2.154145      2.939669      2.874481
C     -1.095628      0.738209      0.490473
C     -1.979036      1.951844      0.798614
H     -1.613717     -0.161133      0.883715
H     -1.071223      0.584094     -0.608230
C     -3.386406      1.732925      0.262318
H     -2.031812      2.135197      1.892890
H     -1.565003      2.873539      0.338099
H     -3.354757      1.558318     -0.844029
H     -3.831493      0.805778      0.708003
O     -4.187510      2.857387      0.562529
C     -5.504562      2.742097      0.088022
H     -6.003303      1.832884      0.516169
H     -5.513382      2.592745     -1.023834
C     -6.313658      3.970318      0.436211
C     -7.678177      4.030521      0.090091
C     -5.727610      5.063205      1.098281
C     -8.442971      5.163559      0.399130
H     -8.147326      3.178051     -0.428342
C     -6.494416      6.198024      1.408550
H     -4.663271      5.006423      1.364855
C     -7.852281      6.253401      1.060913
H     -9.508053      5.196979      0.122562
H     -6.023996      7.047638      1.927449
H     -8.452043      7.143621      1.304500


Geometry of complex: (Co-4)-III-E-Me-CCH-BnOPr
----------------------------------------------

126
Stoichiometry = H71C49CoN2O3
C      3.085819     -2.261915      0.192541
C      4.095699     -1.253104      0.282204
C      3.763929      0.148646      0.270095
H      5.636724     -2.767152      0.399296
H      3.455531     -3.299500      0.272776
C      5.447977     -1.683472      0.394533
C      4.849194      1.100881      0.383172
C      6.148819      0.604167      0.476910
C      6.495537     -0.777370      0.484348
H      6.968347      1.331617      0.550259
O      2.534384      0.570978      0.176512
N      1.797973     -2.079633      0.010732
C     -1.141236      1.559555      0.243751
C     -1.763332     -0.825877      0.632938
C     -1.604293      2.926398      0.112586
C     -2.117911      0.553023      0.581201
H     -2.555398     -1.495086      1.016374
C     -2.942819      3.191753      0.399930
C     -3.465982      0.903407      0.880586
C     -3.901197      2.219610      0.812285
H     -3.287213      4.229941      0.301446
H     -4.153599      0.088808      1.152354
Co     0.950810     -0.418462     -0.122508
N     -0.613812     -1.369525      0.286136
O      0.115151      1.271279      0.058416
C     -0.408279     -2.813065      0.643825
C      0.882973     -3.250347     -0.130480
C      4.559373      2.611058      0.425014
C      3.779024      3.042377     -0.839669
C      3.739854      2.914547      1.701742
C      5.850935      3.446977      0.483625
H      4.372639      2.830062     -1.752924
H      2.811756      2.515897     -0.915440
H      3.580422      4.133732     -0.809915
H      4.326938      2.657861      2.607209
H      3.484127      3.992997      1.750773
H      2.799686      2.333922      1.716403
H      5.587771      4.523523      0.508049
H      6.450026      3.233235      1.392286
H      6.494906      3.281617     -0.404457
C     -0.642589      4.033662     -0.351071
C      0.495695      4.183907      0.682130
C     -0.058830      3.664921     -1.736588
C     -1.348508      5.394847     -0.484481
H      0.090463      4.474080      1.673290
H      1.050935      3.237081      0.790885
H      1.207569      4.971438      0.358029
H     -0.865097      3.605512     -2.496424
H      0.661876      4.443063     -2.063205
H      0.466283      2.692901     -1.710021
H     -0.617227      6.152324     -0.831357
H     -2.174736      5.367243     -1.224342
H     -1.759250      5.750691      0.482585
C     -5.340146      2.657191      1.130340
C     -5.317934      3.792368      2.179140
C     -6.010097      3.169843     -0.165160
C     -6.179646      1.499857      1.697532
H     -4.832388      3.453644      3.116570
H     -4.767946      4.683622      1.817383
H     -6.351719      4.114400      2.422394
H     -6.052691      2.367632     -0.930490
H     -7.047179      3.511281      0.035472
H     -5.451959      4.020795     -0.604748
H     -7.203162      1.854691      1.934008
H     -6.280591      0.658873      0.984301
H     -5.739236      1.096370      2.631556
C      7.972579     -1.188895      0.589151
C      8.751189     -0.607565     -0.613124
C      8.567452     -0.634325      1.903800
C      8.144431     -2.717196      0.585730
H      8.348042     -0.996856     -1.569868
H      8.688329      0.498376     -0.647295
H      9.825140     -0.881525     -0.552440
H      8.028964     -1.041363      2.783467
H      9.638622     -0.910724      1.994825
H      8.501205      0.470918      1.951111
H      9.219410     -2.977437      0.662683
H      7.624146     -3.191048      1.442750
H      7.756910     -3.172036     -0.348398
C      1.079023     -0.330434     -2.062824
C      0.090809     -0.054147     -2.944902
C      0.601988     -3.474921     -1.629048
H      1.562091     -3.593746     -2.168372
H      0.009284     -4.397019     -1.782626
H      0.070797     -2.615595     -2.075047
C      1.470590     -4.549263      0.445676
H      0.681855     -5.324752      0.490473
H      2.268003     -4.948934     -0.210546
H      1.887065     -4.423062      1.462464
C     -1.620123     -3.682298      0.269278
H     -1.355543     -4.755895      0.327341
H     -2.458460     -3.528323      0.975266
H     -1.987052     -3.465908     -0.751102
C     -0.179242     -2.876035      2.168299
H     -1.031281     -2.401905      2.693026
H     -0.102913     -3.921101      2.524824
H      0.742879     -2.332094      2.454141
H      0.425945     -0.087022     -4.003289
C      2.481057     -0.529460     -2.577496
H      3.143080      0.306796     -2.275712
H      2.962309     -1.458185     -2.216368
H      2.471645     -0.563565     -3.687736
C     -1.359291      0.293998     -2.775424
C     -2.330437     -0.896091     -2.762765
H     -1.647749      0.986353     -3.596604
H     -1.510353      0.864237     -1.843972
C     -3.771779     -0.444159     -2.542010
H     -2.236434     -1.504141     -3.687229
H     -2.065455     -1.560883     -1.918310
H     -3.781287      0.511634     -1.961248
H     -4.290137     -0.238718     -3.511613
O     -4.466488     -1.439576     -1.805464
C     -5.788203     -1.077678     -1.493014
H     -6.464733     -1.205622     -2.377081
H     -5.838074      0.009316     -1.225867
C     -6.305975     -1.882722     -0.323529
C     -7.623354     -1.690274      0.137830
C     -5.479058     -2.804590      0.342098
C     -8.099538     -2.397774      1.250293
H     -8.281879     -0.971651     -0.376865
C     -5.956484     -3.515839      1.454832
H     -4.458998     -2.954054     -0.035562
C     -7.265885     -3.312911      1.915372
H     -9.129364     -2.233471      1.602611
H     -5.298775     -4.236968      1.965270
H     -7.639881     -3.867623      2.789221


Geometry of complex: (Co-4)-III-E-Oxaz-CCH-Cy
---------------------------------------------

125
Stoichiometry = H70C47CoN3O4
C     -2.667032     -1.931738     -0.942739
C     -3.430205     -0.739376     -0.750655
C     -2.796769      0.551549     -0.625286
H     -5.267476     -1.885148     -0.811038
H     -3.263158     -2.838120     -1.153526
C     -4.849177     -0.871573     -0.721434
C     -3.661974      1.716520     -0.569969
C     -5.038786      1.505207     -0.517893
C     -5.676828      0.231258     -0.570127
H     -5.684589      2.389604     -0.438157
O     -1.504849      0.688787     -0.602270
N     -1.360171     -2.055773     -0.885543
C      2.294516      0.866140     -0.628840
C      2.387447     -1.489961     -1.452727
C      3.026020      2.092366     -0.370165
C      3.037380     -0.259919     -1.143338
H      3.014697     -2.227512     -1.987184
C      4.400555      2.090484     -0.601313
C      4.440866     -0.174779     -1.375636
C      5.150730      0.982245     -1.094841
H      4.951149      3.016658     -0.389814
H      4.946132     -1.069547     -1.767651
Co    -0.169922     -0.666089     -0.518668
N      1.145123     -1.832161     -1.172457
O      1.009634      0.813399     -0.435895
C      0.625305     -3.093262     -1.794598
C     -0.728202     -3.398151     -1.061130
C     -3.072755      3.136886     -0.602790
C     -2.140992      3.359740      0.607832
C     -2.293433      3.309267     -1.928881
C     -4.168408      4.217578     -0.558712
H     -2.693686      3.236288      1.560339
H     -1.298501      2.649187      0.611940
H     -1.728382      4.389594      0.582922
H     -2.974016      3.204375     -2.798903
H     -1.831277      4.316861     -1.972247
H     -1.488464      2.557419     -2.018182
H     -3.692353      5.217462     -0.604018
H     -4.869791      4.144686     -1.415372
H     -4.757062      4.175577      0.380540
C      2.297330      3.353658      0.124090
C      1.229438      3.753788     -0.920076
C      1.633279      3.083612      1.493211
C      3.257393      4.545325      0.293246
H      1.700374      3.967854     -1.901832
H      0.485204      2.950006     -1.050734
H      0.696585      4.668449     -0.587738
H      2.405554      2.899437      2.268306
H      1.044912      3.968176      1.812499
H      0.947525      2.218902      1.472552
H      2.682977      5.425916      0.644131
H      4.045456      4.344398      1.047828
H      3.750335      4.827714     -0.659822
C      6.670211      1.116162     -1.278826
C      6.968363      2.250321     -2.285658
C      7.320086      1.451953      0.083445
C      7.299576     -0.183488     -1.807715
H      6.517751      2.028985     -3.274319
H      6.562845      3.222515     -1.941396
H      8.062969      2.372657     -2.423059
H      7.127794      0.647706      0.822188
H      8.418546      1.567257     -0.026403
H      6.923570      2.396324      0.506637
H      8.394346     -0.053710     -1.925069
H      7.136289     -1.030663     -1.110825
H      6.888813     -0.465984     -2.798276
C     -7.207042      0.143188     -0.467808
C     -7.653608      0.721314      0.894764
C     -7.851267      0.960612     -1.610543
C     -7.706349     -1.307918     -0.568123
H     -7.211037      0.144393      1.732452
H     -7.341273      1.777743      1.014688
H     -8.758414      0.682235      0.994133
H     -7.547835      0.562911     -2.600062
H     -8.958295      0.917364     -1.544395
H     -7.555259      2.027683     -1.571589
H     -8.811660     -1.334603     -0.486917
H     -7.431491     -1.771152     -1.537459
H     -7.297072     -1.940624      0.245656
C     -0.215991     -0.910131      1.400779
C      0.813900     -1.173952      2.238032
C     -0.500192     -4.016828      0.330653
H     -1.466702     -4.081182      0.867479
H     -0.096636     -5.043840      0.245485
H      0.183229     -3.400088      0.939452
C     -1.598565     -4.367790     -1.879335
H     -1.001811     -5.257032     -2.160499
H     -2.452154     -4.740168     -1.280334
H     -1.996266     -3.911698     -2.804931
C      1.621792     -4.256064     -1.652613
H      1.131726     -5.217064     -1.903073
H      2.472324     -4.147255     -2.352516
H      2.026724     -4.324795     -0.625524
C      0.382125     -2.795298     -3.289089
H      1.314118     -2.412900     -3.748529
H      0.080420     -3.704532     -3.843308
H     -0.401584     -2.022139     -3.415766
H      0.536787     -1.207176      3.312620
C      2.272593     -1.368580      1.975442
C      3.101775     -0.318313      2.746366
C      2.768389     -2.787935      2.325214
H      2.462689     -1.213641      0.901712
C      4.601117     -0.465363      2.465790
H      2.905934     -0.436237      3.837102
H      2.749409      0.695063      2.472253
C      4.266988     -2.939572      2.029673
H      2.575027     -2.990304      3.403768
H      2.185186     -3.544902      1.758881
C      5.099154     -1.883868      2.770149
H      5.175299      0.282150      3.053092
H      4.788751     -0.229660      1.396023
H      4.610993     -3.962363      2.293541
H      4.429292     -2.825879      0.933374
H      6.173548     -1.984763      2.505867
H      5.027795     -2.071787      3.865597
C     -2.497657     -1.617061      2.305604
C     -3.629131     -0.692806      2.766907
H     -2.141226     -2.301442      3.112736
H     -2.786129     -2.229369      1.432803
H     -4.288582     -0.407840      1.918732
H     -4.241234     -1.117215      3.585685
N     -1.473189     -0.634110      1.982396
O     -2.959498      0.481065      3.252129
C     -1.694911      0.538827      2.718410
O     -0.934841      1.459481      2.903314


Geometry of complex: (Co-4)-III-E-Oxaz-CCH-Cy(alt)
--------------------------------------------------

125
Stoichiometry = H70C47CoN3O4
C     -2.610462     -1.776866     -0.990517
C     -3.369384     -0.600351     -0.675053
C     -2.759327      0.704246     -0.638998
H     -5.168156     -1.776667     -0.460305
H     -3.206685     -2.690823     -1.156382
C     -4.768197     -0.753145     -0.476408
C     -3.633917      1.857021     -0.589661
C     -4.998415      1.629589     -0.396437
C     -5.599837      0.343578     -0.286314
H     -5.656224      2.505030     -0.313484
O     -1.465036      0.861309     -0.654969
N     -1.310310     -1.855140     -1.117736
C      2.334085      1.012394     -0.480194
C      2.438325     -1.195440     -1.645560
C      3.061337      2.170575     -0.000795
C      3.089895     -0.042513     -1.108940
H      3.070873     -1.844526     -2.278908
C      4.447219      2.182303     -0.150986
C      4.502972      0.056302     -1.253580
C      5.209282      1.148166     -0.768344
H      4.994581      3.056215      0.227038
H      5.021438     -0.776820     -1.750206
Co    -0.129428     -0.489605     -0.658451
N      1.183769     -1.550537     -1.461711
O      1.037306      0.971548     -0.380261
C      0.631297     -2.674014     -2.287224
C     -0.660196     -3.138091     -1.526745
C     -3.068937      3.282366     -0.738397
C     -2.141126      3.617730      0.450897
C     -2.276305      3.383492     -2.063602
C     -4.186095      4.341221     -0.776701
H     -2.693127      3.550649      1.411110
H     -1.274987      2.933493      0.481186
H     -1.753982      4.653056      0.355060
H     -2.938761      3.185454     -2.930909
H     -1.854955      4.403504     -2.179218
H     -1.442147      2.658543     -2.083865
H     -3.735830      5.342861     -0.927453
H     -4.897731      4.165143     -1.608811
H     -4.762313      4.379038      0.170375
C      2.305259      3.358661      0.619466
C      1.380869      3.967381     -0.462322
C      1.475521      2.891972      1.839490
C      3.260140      4.465625      1.101110
H      1.979956      4.331487     -1.321848
H      0.654284      3.221403     -0.830856
H      0.818414      4.829050     -0.046814
H      2.142465      2.542702      2.654163
H      0.870908      3.735095      2.233619
H      0.796405      2.064810      1.566544
H      2.668749      5.290853      1.546410
H      3.961740      4.101168      1.879269
H      3.855475      4.896710      0.270582
C      6.736905      1.285606     -0.864909
C      7.086426      2.539504     -1.698546
C      7.329530      1.430426      0.555736
C      7.380775      0.059778     -1.534185
H      6.678831      2.456416     -2.726369
H      6.671144      3.462009     -1.245861
H      8.186747      2.666474     -1.771106
H      7.095667      0.540712      1.174321
H      8.432929      1.540353      0.508150
H      6.926587      2.319085      1.081208
H      8.480753      0.189167     -1.582982
H      7.178335     -0.870556     -0.965412
H      7.015495     -0.082367     -2.571462
C     -7.095219      0.225009      0.044983
C     -7.331414      0.817316      1.454201
C     -7.932494      1.004660     -0.992958
C     -7.565270     -1.239404      0.050550
H     -6.743069      0.262484      2.213263
H     -7.031287      1.883488      1.504399
H     -8.404154      0.754207      1.732687
H     -7.775423      0.598664     -2.012779
H     -9.013755      0.930450     -0.754424
H     -7.670298      2.081241     -1.014493
H     -8.644924     -1.288637      0.297615
H     -7.426455     -1.718347     -0.939954
H     -7.021433     -1.841620      0.805821
C     -0.203045     -0.983339      1.208849
C      0.780268     -1.410340      2.034177
C     -0.302602     -3.956375     -0.275038
H     -1.175933     -4.012346      0.399780
H      0.013953     -4.978712     -0.558966
H      0.507648     -3.470497      0.294051
C     -1.577601     -3.983501     -2.425410
H     -0.995434     -4.798172     -2.898103
H     -2.370982     -4.471121     -1.826869
H     -2.058087     -3.388574     -3.225039
C      1.636056     -3.824907     -2.452013
H      1.126159     -4.718235     -2.861397
H      2.437336     -3.564484     -3.170303
H      2.104919     -4.103180     -1.489782
C      0.283340     -2.088514     -3.671439
H      1.180317     -1.610028     -4.111166
H     -0.058353     -2.877741     -4.368372
H     -0.510368     -1.319578     -3.588911
H      0.462935     -1.553090      3.088613
C      2.229378     -1.704301      1.798413
C      3.120570     -0.698316      2.563399
C      2.596459     -3.144898      2.219123
H      2.451804     -1.599089      0.721549
C      4.613747     -0.989510      2.371641
H      2.863556     -0.748838      3.646734
H      2.882332      0.330625      2.228997
C      4.087145     -3.435773      2.005906
H      2.340831     -3.281687      3.294877
H      1.974406     -3.875455      1.661896
C      4.969155     -2.430179      2.756834
H      5.219856     -0.266586      2.957789
H      4.874385     -0.816724      1.305084
H      4.324284     -4.474340      2.319885
H      4.314699     -3.378214      0.916686
H      6.043600     -2.632116      2.560351
H      4.820295     -2.567045      3.851995
N     -1.472182     -0.736958      1.785375
C     -3.272125      0.338514      2.755343
H     -3.924447      0.800667      1.985243
H     -3.560006      0.719089      3.754181
O     -3.476552     -1.085781      2.731391
C     -1.782907      0.528495      2.437479
H     -1.589695      1.379280      1.760981
H     -1.152935      0.652010      3.348429
C     -2.440753     -1.693772      2.070068
O     -2.434408     -2.880696      1.811489


Geometry of complex: (Co-4)-III-E-Cy-CCH-Oxaz
---------------------------------------------

125
Stoichiometry = H70C47CoN3O4
C     -2.565434     -1.803209     -1.114528
C     -3.313471     -0.598387     -0.905186
C     -2.657949      0.679202     -0.768131
H     -5.173901     -1.702606     -0.949895
H     -3.173717     -2.694756     -1.350194
C     -4.732657     -0.698174     -0.873103
C     -3.490009      1.864917     -0.764564
C     -4.872617      1.687147     -0.718120
C     -5.534762      0.425904     -0.731659
H     -5.500709      2.586390     -0.667936
O     -1.363155      0.778121     -0.662623
N     -1.263379     -1.946743     -1.049639
C      2.436937      0.859334     -0.419994
C      2.535993     -1.476287     -1.297925
C      3.170118      2.060878     -0.073377
C      3.191036     -0.273310     -0.891640
H      3.186898     -2.225624     -1.783236
C      4.558048      2.047584     -0.222412
C      4.603754     -0.205037     -1.037864
C      5.315817      0.940622     -0.702290
H      5.107895      2.961498      0.039934
H      5.117916     -1.102542     -1.410233
Co    -0.056558     -0.603291     -0.566451
N      1.260388     -1.763948     -1.185429
O      1.137622      0.844172     -0.342484
C      0.744164     -2.959044     -1.934191
C     -0.648145     -3.287921     -1.292666
C     -2.863686      3.269444     -0.835056
C     -1.983987      3.536747      0.405999
C     -2.008676      3.364195     -2.121643
C     -3.933728      4.374659     -0.898583
H     -2.584600      3.463101      1.335354
H     -1.150862      2.815792      0.462560
H     -1.555507      4.559023      0.355278
H     -2.642026      3.227631     -3.021938
H     -1.525484      4.360765     -2.188388
H     -1.215305      2.594535     -2.129239
H     -3.434570      5.360779     -0.983136
H     -4.600692      4.262324     -1.777607
H     -4.562799      4.400825      0.014666
C      2.421512      3.321159      0.396656
C      1.497102      3.798928     -0.747935
C      1.590645      3.012072      1.664949
C      3.382864      4.473858      0.738058
H      2.093270      4.043881     -1.650669
H      0.760319      3.020618     -1.012168
H      0.946297      4.712247     -0.441670
H      2.258516      2.797221      2.525150
H      0.969544      3.889757      1.938357
H      0.922520      2.145685      1.510441
H      2.796139      5.348977      1.082840
H      4.086865      4.204197      1.552138
H      3.976393      4.799094     -0.140523
C      6.842727      1.062502     -0.834804
C      7.176902      2.182242     -1.846807
C      7.457486      1.414920      0.539177
C      7.479837     -0.248282     -1.326068
H      6.752249      1.950600     -2.844421
H      6.766554      3.160616     -1.525914
H      8.275628      2.296733     -1.955612
H      7.254836      0.616048      1.281439
H      8.558032      1.531017      0.455531
H      7.050952      2.363540      0.943207
H      8.579744     -0.130540     -1.399981
H      7.277763     -1.088121     -0.630585
H      7.107455     -0.535137     -2.330189
C     -7.063509      0.368830     -0.592595
C     -7.457671      0.965883      0.778479
C     -7.724890      1.188963     -1.723084
C     -7.592478     -1.073390     -0.665260
H     -6.992831      0.391808      1.605963
H     -7.127973      2.019562      0.875749
H     -8.559054      0.942219      0.914629
H     -7.457588      0.778040     -2.717643
H     -8.830116      1.166132     -1.625019
H     -7.410185      2.251286     -1.701889
H     -8.695614     -1.077829     -0.555149
H     -7.351945     -1.550976     -1.636762
H     -7.173836     -1.705428      0.143966
C     -0.133668     -0.971233      1.318884
C      0.892291     -1.165667      2.175798
C     -0.500890     -4.018861      0.053213
H     -1.486861     -4.050803      0.557015
H     -0.171742     -5.062817     -0.110918
H      0.235267     -3.528208      0.714783
C     -1.500719     -4.161074     -2.230197
H     -0.907118     -5.033039     -2.566054
H     -2.382961     -4.569267     -1.699921
H     -1.853462     -3.615361     -3.125542
C      1.703400     -4.157162     -1.854706
H      1.187445     -5.077274     -2.191499
H      2.568951     -4.022801     -2.532608
H      2.077247     -4.302335     -0.824290
C      0.579466     -2.513003     -3.403167
H      1.543331     -2.119286     -3.780409
H      0.283035     -3.359898     -4.051066
H     -0.178522     -1.709550     -3.497137
H      0.628173     -1.238495      3.253967
C     -1.530194     -0.866966      1.906426
C     -1.925341     -1.987311      2.893583
C     -1.767563      0.509899      2.563480
H     -2.268306     -0.936911      1.086616
C     -3.398641     -1.841223      3.299636
H     -1.285142     -1.931667      3.801892
H     -1.736092     -2.981400      2.441677
C     -3.233452      0.672635      2.984076
H     -1.099883      0.600867      3.449899
H     -1.471937      1.309080      1.860259
C     -3.683751     -0.462972      3.912677
H     -3.683672     -2.647240      4.008842
H     -4.036653     -1.976736      2.396541
H     -3.384065      1.657962      3.474651
H     -3.870837      0.680787      2.071325
H     -4.763538     -0.363345      4.154219
H     -3.138210     -0.380009      4.880153
N      2.291210     -1.236539      1.956351
C      3.159248     -0.355828      2.729030
H      2.936575     -0.445390      3.819883
H      3.026440      0.701617      2.431961
C      4.544594     -0.902256      2.357003
H      5.243737     -0.955490      3.214280
H      5.005741     -0.311984      1.540174
O      4.300331     -2.236877      1.879724
C      2.961575     -2.407851      1.639367
O      2.500245     -3.448964      1.211091


Geometry of complex: (Co-4)-III-E-Cy-CCH-Oxaz(alt)
--------------------------------------------------

125
Stoichiometry = H70C47CoN3O4
C     -2.612062     -1.958676     -0.877589
C     -3.368132     -0.749701     -0.744072
C     -2.730117      0.544363     -0.801615
H     -5.207083     -1.872989     -0.535342
H     -3.216246     -2.878255     -0.979260
C     -4.780996     -0.861646     -0.607715
C     -3.583162      1.711989     -0.890668
C     -4.956076      1.523631     -0.736320
C     -5.593556      0.261842     -0.553531
H     -5.597594      2.414570     -0.756573
O     -1.435590      0.672624     -0.784375
N     -1.304014     -2.071995     -0.900040
C      2.367116      0.819980     -0.665284
C      2.476261     -1.551859     -1.425911
C      3.091376      2.028527     -0.336986
C      3.126406     -0.334396     -1.077061
H      3.116974     -2.309099     -1.915666
C      4.482841      1.980697     -0.378915
C      4.548175     -0.288221     -1.144563
C      5.251865      0.843530     -0.761920
H      5.032145      2.883824     -0.083204
H      5.074363     -1.194743     -1.478973
Co    -0.092012     -0.670391     -0.626620
N      1.210212     -1.859648     -1.223454
O      1.065323      0.809137     -0.628864
C      0.654927     -3.090686     -1.870573
C     -0.670666     -3.409778     -1.088821
C     -2.987165      3.106288     -1.156140
C     -2.069886      3.531639      0.011140
C     -2.175331      3.063521     -2.473121
C     -4.082312      4.177369     -1.311642
H     -2.631238      3.547928      0.967338
H     -1.213873      2.843593      0.112758
H     -1.670930      4.550883     -0.170126
H     -2.829678      2.799547     -3.329195
H     -1.727126      4.057852     -2.676304
H     -1.356913      2.323180     -2.410835
H     -3.607811      5.152993     -1.538587
H     -4.781285      3.944819     -2.141021
H     -4.674845      4.308165     -0.383081
C      2.339077      3.309962      0.059055
C      1.461905      3.759414     -1.133503
C      1.466862      3.046579      1.308497
C      3.304510      4.460203      0.397313
H      2.090148      3.982386     -2.020608
H      0.730891      2.977564     -1.406620
H      0.902390      4.680887     -0.869764
H      2.096633      2.728974      2.160840
H      0.914237      3.968822      1.584300
H      0.737398      2.240677      1.118832
H      2.716737      5.359964      0.669119
H      3.953269      4.213659      1.262129
H      3.951704      4.733615     -0.461525
C      6.783763      0.903268     -0.679324
C      7.315935      2.053653     -1.562157
C      7.180075      1.146560      0.796435
C      7.434250     -0.409468     -1.147022
H      7.051210      1.892308     -2.627031
H      6.899082      3.033701     -1.256225
H      8.421149      2.122524     -1.486779
H      6.762831      0.354307      1.449598
H      8.284734      1.160939      0.906418
H      6.790743      2.115158      1.168190
H      8.537905     -0.329893     -1.078394
H      7.124162     -1.267066     -0.515697
H      7.180114     -0.643744     -2.201070
C     -7.109930      0.205342     -0.314880
C     -7.434650      0.969727      0.989670
C     -7.852205      0.864913     -1.499032
C     -7.614197     -1.240221     -0.169679
H     -6.911737      0.512456      1.854379
H     -7.120239      2.030891      0.931417
H     -8.525597      0.951194      1.193596
H     -7.636114      0.331917     -2.447039
H     -8.949119      0.842520     -1.331830
H     -7.556873      1.924463     -1.633445
H     -8.708375     -1.243146      0.008661
H     -7.423782     -1.836049     -1.085420
H     -7.135184     -1.757845      0.686059
C     -0.019461     -0.845071      1.287493
C      1.060150     -0.990850      2.088416
C     -0.392395     -4.015113      0.298358
H     -1.346612     -4.104966      0.853510
H      0.045349     -5.028232      0.213064
H      0.277300     -3.366571      0.890473
C     -1.562943     -4.383560     -1.877647
H     -0.977150     -5.273234     -2.179517
H     -2.396367     -4.756544     -1.251560
H     -1.991988     -3.925210     -2.788139
C      1.636369     -4.273152     -1.837504
H      1.119634     -5.206364     -2.133447
H      2.464797     -4.132073     -2.557867
H      2.074040     -4.426429     -0.833210
C      0.349911     -2.727704     -3.340026
H      1.265197     -2.327992     -3.818296
H      0.020774     -3.611950     -3.918984
H     -0.435343     -1.948512     -3.401448
H      0.880961     -0.891366      3.180444
C     -1.371137     -0.635160      1.947079
C     -1.731694     -1.666711      3.039117
C     -1.535998      0.795769      2.500606
H     -2.159155     -0.750810      1.180384
C     -3.170399     -1.446372      3.527177
H     -1.029353     -1.567592      3.896076
H     -1.603447     -2.697342      2.648735
C     -2.966963      1.027615      3.001090
H     -0.805332      0.948978      3.325728
H     -1.278081      1.525578      1.712738
C     -3.377827     -0.017098      4.046977
H     -3.427168     -2.186957      4.314410
H     -3.870573     -1.630537      2.680418
H     -3.063744      2.052637      3.417851
H     -3.664392      0.977706      2.134355
H     -4.435232      0.132420      4.353028
H     -2.763227      0.125219      4.964677
C      2.908201     -2.639138      1.696729
C      4.425551     -2.405813      1.642890
H      2.532870     -3.167090      0.800176
H      2.597107     -3.220134      2.597747
H      4.795460     -2.366697      0.596408
H      5.006913     -3.162623      2.204775
N      2.418870     -1.267484      1.765781
O      4.619274     -1.125173      2.249008
C      3.418820     -0.442865      2.278666
O      3.310736      0.682034      2.709886


Geometry of complex: (Co-4)-III-Z-MeCCHMe
-----------------------------------------

106
Stoichiometry = H61C40CoN2O2
C      2.548437      2.012974     -0.121116
C      3.247711      0.765899     -0.179046
C      2.544427     -0.485094     -0.321665
H      5.149237      1.788435     -0.031429
H      3.193797      2.909019     -0.086192
C      4.671071      0.804051     -0.142360
C      3.334143     -1.693102     -0.449440
C      4.722192     -1.576382     -0.400139
C      5.432924     -0.351333     -0.242420
H      5.314539     -2.497299     -0.485772
O      1.244183     -0.547754     -0.347298
N      1.247288      2.188902     -0.116649
C     -2.579539     -0.494676     -0.226521
C     -2.563308      1.983198     -0.564002
C     -3.376313     -1.691036     -0.041872
C     -3.276703      0.757356     -0.391331
H     -3.180527      2.851949     -0.858684
C     -4.764390     -1.565797     -0.080849
C     -4.699154      0.802274     -0.433292
C     -5.468186     -0.343298     -0.283212
H     -5.362818     -2.475847      0.060696
H     -5.171702      1.784504     -0.581561
Co    -0.017176      0.827533     -0.077885
N     -1.269694      2.168980     -0.411692
O     -1.280317     -0.572759     -0.253789
C     -0.669297      3.476497     -0.819131
C      0.679794      3.565710     -0.019833
C      2.645128     -3.055828     -0.630874
C      1.728817     -3.333741      0.583343
C      1.818753     -3.035105     -1.938667
C      3.658855     -4.209569     -0.732914
H      2.325508     -3.381179      1.517508
H      0.965925     -2.544034      0.693477
H      1.211367     -4.307415      0.457138
H      2.481221     -2.876519     -2.814313
H      1.292918     -4.002504     -2.075749
H      1.063253     -2.229229     -1.917051
H      3.111835     -5.164884     -0.863536
H      4.338906     -4.095314     -1.601928
H      4.277585     -4.304513      0.182915
C     -2.696180     -3.044576      0.228218
C     -1.786625     -3.420292     -0.963522
C     -1.862460     -2.938405      1.528077
C     -3.719491     -4.178815      0.417778
H     -2.383304     -3.518667     -1.893667
H     -1.007971     -2.654630     -1.121432
H     -1.287565     -4.393052     -0.772099
H     -2.520207     -2.718202      2.394143
H     -1.342770     -3.897859      1.729374
H     -1.098972     -2.143097      1.451966
H     -3.180274     -5.127203      0.614508
H     -4.393826     -3.996056      1.279459
H     -4.344010     -4.333738     -0.485863
C     -7.004783     -0.349279     -0.314231
C     -7.489603     -1.266567     -1.460163
C     -7.542580     -0.882565      1.033489
C     -7.580163      1.058467     -0.543144
H     -7.122976     -0.900734     -2.440563
H     -7.129179     -2.306923     -1.333876
H     -8.598720     -1.296671     -1.494047
H     -7.213439     -0.237088      1.872853
H     -8.652352     -0.906678      1.029347
H     -7.185578     -1.911109      1.240584
H     -8.687908      1.016175     -0.562984
H     -7.287315      1.758577      0.265410
H     -7.244732      1.486730     -1.509455
C      6.968963     -0.366736     -0.194739
C      7.433299     -1.229463      1.001065
C      7.517303     -0.970392     -1.507970
C      7.552904      1.046387     -0.029518
H      7.059003     -0.811937      1.957635
H      7.065273     -2.271896      0.922765
H      8.541672     -1.266693      1.049141
H      7.202203     -0.365480     -2.382197
H      8.626726     -1.001761     -1.489976
H      7.155132     -2.005543     -1.667585
H      8.660086      0.997155      0.001823
H      7.271873      1.708264     -0.873710
H      7.212998      1.523732      0.911870
C     -0.089532      0.727133      1.845450
C      1.056383      0.493655      2.517040
H      2.003153      0.407131      1.958102
C     -1.451636      0.846826      2.459082
H     -1.382247      0.904738      3.565534
H     -2.000431      1.745067      2.111518
H     -2.093430     -0.023471      2.215187
C      1.212869      0.309847      4.005275
H      0.269645      0.452469      4.566994
H      1.587361     -0.711445      4.237037
H      1.965716      1.016779      4.417720
C      0.435287      3.899803      1.464860
H      1.363342      3.719713      2.040527
H      0.152387      4.963768      1.584181
H     -0.353564      3.263550      1.902248
C      1.614838      4.633356     -0.612639
H      1.070367      5.590684     -0.726195
H      2.467525      4.836825      0.063770
H      2.017699      4.343739     -1.601269
C     -1.588662      4.669914     -0.516679
H     -1.030172      5.618997     -0.631251
H     -2.436357      4.718431     -1.227037
H     -1.997259      4.628457      0.510291
C     -0.408662      3.400418     -2.338016
H     -1.352330      3.153398     -2.862494
H     -0.039144      4.365109     -2.736053
H      0.331522      2.610508     -2.573979


Geometry of complex: (Co-4)-III-Z-CyCCHCy
-----------------------------------------

132
Stoichiometry = H77C50CoN2O2
C     -2.538908     -0.945041     -2.043902
C     -3.217799      0.103809     -1.347879
C     -2.495621      1.114475     -0.614047
H     -5.134413     -0.673870     -1.984658
H     -3.193903     -1.628201     -2.613621
C     -4.641135      0.119677     -1.404234
C     -3.267068      2.120537      0.087878
C     -4.656183      2.066208     -0.008481
C     -5.385201      1.086853     -0.744106
H     -5.235048      2.828575      0.530086
O     -1.195755      1.148620     -0.580854
N     -1.246878     -1.185476     -2.044500
C      2.622578      1.039770     -0.645039
C      2.592390     -1.077628     -1.974538
C      3.441731      2.080701     -0.056854
C      3.300884     -0.117045     -1.183242
H      3.226179     -1.763918     -2.565286
C      4.802930      1.824688      0.105367
C      4.701684     -0.294704     -1.005430
C      5.467531      0.637363     -0.319319
H      5.411305      2.595223      0.597578
H      5.154556     -1.209043     -1.415795
Co     0.029207     -0.153646     -1.172783
N      1.287074     -1.187023     -2.085170
O      1.327603      1.157582     -0.685457
C      0.716962     -2.008905     -3.195391
C     -0.723257     -2.411158     -2.717981
C     -2.558190      3.185161      0.941824
C     -1.784794      2.473232      2.077886
C     -1.594374      4.011543      0.058883
C     -3.552636      4.163979      1.591919
H     -2.492884      1.960400      2.760131
H     -1.084874      1.717957      1.675988
H     -1.207147      3.210683      2.672446
H     -2.154475      4.532782     -0.744644
H     -1.080782      4.781103      0.671791
H     -0.828346      3.366883     -0.405608
H     -2.992278      4.904623      2.197264
H     -4.138866      4.726664      0.836640
H     -4.262640      3.650686      2.272243
C      2.818378      3.420673      0.370953
C      2.137289      4.068843     -0.858245
C      1.780034      3.191475      1.490908
C      3.875292      4.407075      0.899324
H      2.882697      4.277930     -1.652743
H      1.355065      3.407346     -1.273043
H      1.662534      5.029489     -0.570134
H      2.261901      2.747464      2.385966
H      1.323014      4.156796      1.792136
H      0.975295      2.518831      1.149010
H      3.381520      5.363803      1.163337
H      4.376962      4.031844      1.814749
H      4.654505      4.631057      0.142290
C      6.957603      0.444808     -0.000128
C      7.779204      1.610058     -0.595735
C      7.133193      0.419463      1.536389
C      7.500789     -0.875277     -0.572358
H      7.670050      1.646804     -1.698576
H      7.457578      2.590924     -0.192746
H      8.856566      1.488434     -0.358499
H      6.552574     -0.412724      1.984702
H      8.201139      0.284197      1.807485
H      6.782322      1.361254      2.003613
H      8.574447     -0.984603     -0.318430
H      6.967923     -1.753511     -0.154651
H      7.413229     -0.910948     -1.677288
C     -6.921049      1.137017     -0.756897
C     -7.447431      0.995189      0.689870
C     -7.385862      2.489450     -1.343507
C     -7.525794      0.006364     -1.606081
H     -7.130076      0.028924      1.131828
H     -7.069447      1.804588      1.345794
H     -8.556519      1.037521      0.708523
H     -7.026098      2.612326     -2.385099
H     -8.494082      2.552234     -1.349927
H     -7.004742      3.346428     -0.753187
H     -8.632319      0.075449     -1.595697
H     -7.196894      0.066284     -2.663400
H     -7.250406     -0.993908     -1.214583
C     -0.025397     -1.127425      0.504874
C     -1.227397     -1.458389      1.012627
H     -2.144224     -1.218871      0.446723
C     -0.679700     -3.553705     -1.686281
H     -1.677462     -3.668991     -1.220492
H     -0.410344     -4.512117     -2.170799
H      0.034446     -3.335411     -0.873404
C     -1.599475     -2.857086     -3.901620
H     -1.062905     -3.617781     -4.501066
H     -2.531873     -3.338224     -3.548320
H     -1.872602     -2.018468     -4.569134
C      1.572205     -3.241000     -3.527373
H      1.013318     -3.920439     -4.199435
H      2.497273     -2.958363     -4.065803
H      1.855212     -3.806462     -2.619757
C      0.651101     -1.083845     -4.429895
H      1.656704     -0.665757     -4.630735
H      0.321539     -1.633224     -5.332629
H     -0.042362     -0.237847     -4.254036
C      1.325960     -1.330683      1.144700
C      1.513761     -0.497550      2.432337
C      1.744802     -2.801278      1.367236
H      2.092779     -0.941489      0.451356
C      2.964824     -0.576604      2.922900
H      0.827192     -0.866209      3.225404
H      1.226088      0.551265      2.228282
C      3.195600     -2.873819      1.867850
H      1.067091     -3.291995      2.099356
H      1.642352     -3.368960      0.418189
C      3.406601     -2.031022      3.133299
H      3.084981      0.004552      3.861964
H      3.628113     -0.094356      2.169993
H      3.486295     -3.930069      2.052282
H      3.870654     -2.494531      1.067434
H      4.471438     -2.072184      3.448111
H      2.816880     -2.474677      3.967740
C     -1.531909     -2.148618      2.324888
C     -2.409047     -1.250730      3.222808
C     -2.227151     -3.504933      2.077457
H     -0.590662     -2.353827      2.876510
C     -2.811529     -1.949764      4.527270
H     -3.322508     -0.962469      2.653621
H     -1.868695     -0.304923      3.432346
C     -2.628995     -4.199888      3.384751
H     -3.135270     -3.328073      1.455956
H     -1.559569     -4.157103      1.475300
C     -3.503783     -3.291840      4.258378
H     -3.467253     -1.286825      5.130578
H     -1.899856     -2.127793      5.141790
H     -3.152569     -5.155166      3.167388
H     -1.708383     -4.471287      3.949720
H     -3.758339     -3.798489      5.213286
H     -4.469192     -3.104738      3.735532


Geometry of complex: (Co-4)-III-Z-BocNCy-CCH-CMe2OH
---------------------------------------------------

140
Stoichiometry = H80C51CoN3O5
C     -3.601840      0.935467      1.872887
C     -4.308466      0.300150      0.805409
C     -3.651941     -0.616593     -0.094145
H     -6.133304      1.321950      1.361466
H     -4.216931      1.586919      2.518682
C     -5.684008      0.627590      0.636394
C     -4.407316     -1.109826     -1.225645
C     -5.746198     -0.739339     -1.329657
C     -6.429147      0.113536     -0.414509
H     -6.314723     -1.115819     -2.190636
O     -2.421986     -1.000581      0.088140
N     -2.314122      0.853097      2.124811
C      1.205815     -1.932720      0.823364
C      1.325111     -0.252103      2.668882
C      1.882222     -3.021694      0.146808
C      1.975428     -1.155882      1.767851
H      1.933228      0.073688      3.532590
C      3.266014     -3.117029      0.292459
C      3.386167     -1.319622      1.870548
C      4.064941     -2.249266      1.094187
H      3.784795     -3.909533     -0.262771
H      3.925730     -0.663820      2.569565
Co    -1.115964     -0.226892      1.201346
N      0.087316      0.183920      2.578194
O     -0.049034     -1.684178      0.587736
C     -0.535954      0.843348      3.765372
C     -1.707121      1.711092      3.184753
C     -3.716708     -1.961379     -2.303140
C     -2.540398     -1.144694     -2.894132
C     -3.210804     -3.283758     -1.682678
C     -4.671107     -2.314776     -3.457934
H     -2.908710     -0.183649     -3.307734
H     -1.792533     -0.905667     -2.117008
H     -2.043849     -1.717837     -3.704521
H     -4.060398     -3.876391     -1.285096
H     -2.697083     -3.896745     -2.452063
H     -2.500707     -3.089667     -0.859822
H     -4.125053     -2.918120     -4.210749
H     -5.537834     -2.917300     -3.116465
H     -5.056045     -1.410386     -3.971995
C      1.091582     -4.021027     -0.716474
C     -0.027852     -4.657682      0.141402
C      0.474996     -3.299382     -1.935725
C      1.986534     -5.157675     -1.243032
H      0.404744     -5.213785      0.998272
H     -0.716572     -3.886415      0.531633
H     -0.616660     -5.372159     -0.470058
H      1.268745     -2.850709     -2.567357
H     -0.089905     -4.021257     -2.560911
H     -0.221721     -2.505138     -1.616259
H      1.366874     -5.871685     -1.821818
H      2.780753     -4.786106     -1.922245
H      2.469162     -5.723511     -0.420088
C      5.595340     -2.387637      1.076585
C      5.992759     -3.730726      1.730142
C      6.101102     -2.355824     -0.384884
C      6.276035     -1.240483      1.843562
H      5.660318     -3.771090      2.787388
H      5.534695     -4.590126      1.200270
H      7.094109     -3.867736      1.706655
H      5.806049     -1.422334     -0.905332
H      7.208516     -2.427259     -0.406883
H      5.706001     -3.205678     -0.976152
H      7.377962     -1.343915      1.778416
H      6.004630     -0.252755      1.417408
H      6.007490     -1.240577      2.919571
C     -7.909521      0.448968     -0.652593
C     -8.057320      1.155150     -2.020073
C     -8.737242     -0.856310     -0.653865
C     -8.470606      1.378467      0.436664
H     -7.464996      2.092112     -2.044469
H     -7.705278      0.514701     -2.853145
H     -9.120152      1.408509     -2.216314
H     -8.655145     -1.376949      0.321691
H     -9.809504     -0.638823     -0.841361
H     -8.394746     -1.559037     -1.439362
H     -9.540876      1.590173      0.239075
H     -8.400485      0.919312      1.443643
H     -7.937673      2.350547      0.461926
C     -0.602488      1.089564     -0.156113
C     -1.610968      1.761415     -0.739722
H     -2.634579      1.587253     -0.370790
C     -1.179342      2.996406      2.521008
H     -1.993319      3.475781      1.944152
H     -0.821411      3.716874      3.281589
H     -0.364352      2.772295      1.810869
C     -2.710273      2.105733      4.281759
H     -2.171746      2.550956      5.140536
H     -3.414551      2.878722      3.918197
H     -3.298981      1.245193      4.650975
C      0.461367      1.693268      4.567552
H     -0.079311      2.322522      5.300540
H      1.155969      1.059033      5.151307
H      1.059818      2.356484      3.915200
C     -1.080500     -0.289838      4.660951
H     -0.260787     -0.993838      4.903465
H     -1.487286      0.103439      5.612467
H     -1.876317     -0.857897      4.140026
C      0.887290      1.087325     -0.385327
C      1.368378      0.360404     -1.657077
C      1.618541      2.439987     -0.286785
H      1.324588      0.496680      0.440299
C      2.877827      0.136660     -1.597264
H      1.107189      0.943929     -2.559557
H      0.866336     -0.620091     -1.742966
C      3.128669      2.199700     -0.201110
H      1.391102      3.081086     -1.163718
H      1.300033      2.999593      0.616646
H      3.268864     -0.259526     -2.552069
H      3.113045     -0.619893     -0.816313
H      3.683801      3.153696     -0.213374
H      3.357319      1.696040      0.770745
N      3.612601      1.374896     -1.307921
C      4.919451      1.426577     -1.739238
O      5.423334      0.604909     -2.502339
O      5.571665      2.499643     -1.206752
C      6.984589      2.744211     -1.518859
C      7.842944      1.570366     -1.030772
C      7.157436      3.000314     -3.020295
C      7.292784      4.009154     -0.712974
H      7.650553      1.373188      0.043230
H      7.620294      0.653830     -1.606050
H      8.916879      1.817849     -1.148676
H      6.498337      3.829863     -3.346143
H      8.206203      3.288397     -3.234165
H      6.906664      2.094029     -3.600301
H      8.348403      4.310219     -0.860619
H      6.640239      4.844635     -1.035044
H      7.125035      3.831872      0.367818
C     -1.718335      2.810584     -1.849348
C     -0.789166      2.630166     -3.054548
H     -1.067802      3.360016     -3.845151
H      0.272077      2.815252     -2.805921
H     -0.888359      1.609429     -3.469418
C     -1.566908      4.219822     -1.241261
H     -0.554071      4.375949     -0.820701
H     -1.743737      4.999544     -2.014079
H     -2.310401      4.360565     -0.432688
O     -3.078760      2.644119     -2.305959
H     -3.200697      3.271537     -3.042645


Geometry of complex: (Co-4)-III-Z-CMe2OH-CCH-BocNCy)1
-----------------------------------------------------

140
Stoichiometry = H80C51CoN3O5
C     -3.766131     -1.482232      1.227464
C     -4.345138     -0.587160      0.275463
C     -3.560997     -0.001592     -0.784138
H     -6.273213     -0.753378      1.244141
H     -4.472017     -1.896690      1.968819
C     -5.724213     -0.265512      0.425367
C     -4.195367      0.992747     -1.622779
C     -5.545873      1.261319     -1.411407
C     -6.352347      0.645830     -0.410607
H     -6.022051      2.017844     -2.049423
O     -2.322387     -0.341447     -0.994412
N     -2.498904     -1.817579      1.325794
C      1.299531     -1.478756     -1.375715
C      1.149376     -2.849958      0.707971
C      2.102746     -1.132375     -2.531982
C      1.932120     -2.250044     -0.331099
H      1.660061     -3.640521      1.287705
C      3.471969     -1.388292     -2.471005
C      3.335343     -2.491590     -0.348671
C      4.137467     -2.016215     -1.377511
H      4.088227     -1.076797     -3.324857
H      3.767987     -3.046669      0.496535
Co    -1.160834     -1.278729      0.154226
N     -0.102218     -2.572047      1.001939
O      0.052967     -1.114694     -1.305771
C     -0.861120     -3.506256      1.887980
C     -2.036061     -2.648547      2.476132
C     -3.370189      1.766857     -2.663349
C     -2.222233      2.502288     -1.927788
C     -2.808907      0.790106     -3.721702
C     -4.213148      2.825623     -3.396740
H     -2.634390      3.178313     -1.151161
H     -1.551591      1.785850     -1.420427
H     -1.626862      3.101821     -2.647509
H     -3.636070      0.287160     -4.263884
H     -2.197737      1.341198     -4.466301
H     -2.174728      0.018192     -3.251817
H     -3.572631      3.359643     -4.127173
H     -5.054248      2.374079     -3.961990
H     -4.627513      3.583734     -2.701134
C      1.455722     -0.501601     -3.778501
C      0.330950     -1.434899     -4.287278
C      0.872852      0.888074     -3.438598
C      2.470572     -0.320095     -4.921911
H      0.744023     -2.423074     -4.576055
H     -0.440236     -1.587244     -3.510414
H     -0.157576     -0.992002     -5.179589
H      1.671925      1.573821     -3.089817
H      0.409073      1.337949     -4.340541
H      0.097464      0.813618     -2.656815
H      1.951360      0.097503     -5.807770
H      3.282670      0.386283     -4.653569
H      2.932373     -1.281336     -5.226941
C      5.669714     -2.126973     -1.385709
C      6.125142     -2.980252     -2.590623
C      6.271330     -0.705830     -1.500250
C      6.202626     -2.772194     -0.095571
H      5.715873     -4.008622     -2.523481
H      5.787297     -2.545645     -3.552667
H      7.232392     -3.049681     -2.624133
H      5.938400     -0.059719     -0.663287
H      7.380568     -0.751067     -1.485487
H      5.970441     -0.206510     -2.443063
H      7.309759     -2.820769     -0.125964
H      5.917715     -2.185443      0.801335
H      5.828236     -3.808043      0.033413
C     -7.830674      1.043317     -0.279354
C     -7.923917      2.554911      0.032225
C     -8.562812      0.743906     -1.607132
C     -8.535433      0.270999      0.848472
H     -7.398416      2.793887      0.978842
H     -7.465843      3.168247     -0.769111
H     -8.983974      2.868922      0.132201
H     -8.517408     -0.337493     -1.848015
H     -9.630692      1.039225     -1.539464
H     -8.114976      1.296381     -2.457047
H     -9.600147      0.574694      0.907357
H     -8.508528     -0.823913      0.674673
H     -8.075406      0.475739      1.836403
C     -0.637039      0.342269      1.123132
C     -1.645958      1.147403      1.501747
H     -2.678409      0.806673      1.323133
C     -1.540662     -1.703483      3.586391
H     -2.330629     -0.965856      3.825139
H     -1.300816     -2.267573      4.508305
H     -0.651834     -1.136463      3.259527
C     -3.147116     -3.540355      3.055106
H     -2.708667     -4.281879      3.750485
H     -3.868883     -2.944305      3.646309
H     -3.706158     -4.087523      2.273132
C      0.010723     -4.116102      2.996332
H     -0.626775     -4.626038      3.744085
H      0.697457     -4.885660      2.594219
H      0.613610     -3.349867      3.518703
C     -1.400277     -4.632482      0.980667
H     -0.558193     -5.101273      0.435217
H     -1.908194     -5.420519      1.569308
H     -2.111921     -4.231404      0.232224
C      0.861704      0.473942      1.232823
C      1.511920      1.434796      0.217144
C      1.438360      0.763796      2.634062
H      1.282647     -0.516259      0.975664
C      3.032869      1.264227      0.215862
H      1.253537      2.483166      0.458660
H      1.124621      1.227357     -0.795827
C      2.957398      0.580993      2.608014
H      1.195217      1.795514      2.960199
H      1.008294      0.074320      3.389369
H      3.512025      2.023163     -0.425929
H      3.296568      0.267400     -0.203821
H      3.427849      0.862126      3.568183
H      3.186503     -0.498447      2.425276
N      3.585282      1.389206      1.567383
C     -1.750878      2.511425      2.190020
C     -1.758854      2.322594      3.720304
H     -0.796697      1.916143      4.088254
H     -1.941223      3.292869      4.231903
H     -2.569438      1.624104      4.005871
C     -0.723887      3.568245      1.767320
H     -0.997121      4.546794      2.218030
H      0.300073      3.331266      2.110114
H     -0.717104      3.679224      0.666544
O     -3.056754      2.969517      1.773346
H     -3.173157      3.857225      2.160185
C      4.829826      1.914254      1.834931
O      5.343964      1.934791      2.950456
O      5.406789      2.397452      0.696476
C      6.718726      3.053951      0.741398
C      6.647023      4.307135      1.621131
C      7.786819      2.067186      1.229004
C      6.957901      3.428101     -0.723952
H      5.840779      4.979633      1.265436
H      6.447813      4.032928      2.672933
H      7.606234      4.859907      1.567657
H      7.792404      1.160473      0.591571
H      8.787942      2.538719      1.166160
H      7.592679      1.769297      2.274934
H      7.934561      3.938921     -0.834078
H      6.960547      2.521424     -1.360966
H      6.162065      4.107599     -1.087880


Geometry of complex: (Co-4)-III-Z-BnOPr-CCH-Me
----------------------------------------------

126
Stoichiometry = H71C49CoN2O3
C     -3.123520      2.165679      0.636846
C     -4.088382      1.127788      0.448181
C     -3.691876     -0.242563      0.233713
H     -5.703140      2.553789      0.654897
H     -3.547342      3.170051      0.814244
C     -5.464246      1.496594      0.466991
C     -4.734357     -1.205140     -0.063974
C     -6.057521     -0.768816     -0.031103
C     -6.470039      0.567098      0.245419
H     -6.842870     -1.505444     -0.247786
O     -2.450342     -0.624077      0.311133
N     -1.815908      2.048642      0.582660
C      1.270048     -1.466988      0.658179
C      1.824454      0.929892      1.061456
C      1.766039     -2.823349      0.536656
C      2.240983     -0.418998      0.854865
H      2.614080      1.614345      1.420781
C      3.144241     -3.026977      0.610662
C      3.632893     -0.706661      0.947794
C      4.112456     -2.003701      0.827138
H      3.512229     -4.056301      0.505266
H      4.318087      0.137325      1.114222
Co    -0.894690      0.443588      0.378059
N      0.614414      1.418817      0.890632
O     -0.009510     -1.223722      0.611285
C      0.332431      2.794742      1.408257
C     -0.956679      3.267639      0.648785
C     -4.371854     -2.647525     -0.455172
C     -3.513160     -2.601560     -1.742634
C     -3.592208     -3.329611      0.691161
C     -5.618990     -3.500568     -0.749314
H     -4.100642     -2.178177     -2.583357
H     -2.611902     -1.977685     -1.601954
H     -3.192807     -3.624941     -2.027975
H     -4.213090     -3.379512      1.609360
H     -3.321630     -4.367204      0.404594
H     -2.665516     -2.776939      0.921015
H     -5.301257     -4.523360     -1.035537
H     -6.279644     -3.594421      0.136971
H     -6.218720     -3.093211     -1.588891
C      0.788880     -3.996548      0.354208
C     -0.103059     -4.094274      1.614522
C     -0.078766     -3.769612     -0.905038
C      1.519733     -5.340787      0.186098
H      0.514858     -4.308011      2.510595
H     -0.653737     -3.151328      1.783222
H     -0.842108     -4.914143      1.501601
H      0.557742     -3.713010     -1.812316
H     -0.786843     -4.613584     -1.037763
H     -0.663078     -2.837092     -0.823364
H      0.771860     -6.148208      0.053386
H      2.179210     -5.348168     -0.705998
H      2.132365     -5.600822      1.073447
C      5.601743     -2.372147      0.928099
C      5.793902     -3.454514      2.015113
C      6.080473     -2.926094     -0.433163
C      6.469670     -1.158492      1.302230
H      5.447636     -3.087406      3.002367
H      5.233550     -4.382269      1.784556
H      6.866289     -3.725815      2.104398
H      5.974443     -2.160495     -1.228961
H      7.148652     -3.223737     -0.383156
H      5.494408     -3.814706     -0.742859
H      7.532821     -1.463676      1.378471
H      6.414167     -0.348636      0.549332
H      6.172493     -0.733033      2.282039
C     -7.967761      0.910807      0.261221
C     -8.581939      0.596321     -1.122192
C     -8.673964      0.061239      1.342449
C     -8.212798      2.396431      0.574453
H     -8.094610      1.197688     -1.916152
H     -8.465374     -0.472544     -1.390773
H     -9.667541      0.827775     -1.129254
H     -8.256445      0.274707      2.347198
H     -9.761468      0.282599      1.364713
H     -8.555768     -1.024341      1.153437
H     -9.301364      2.606554      0.585252
H     -7.807848      2.678503      1.567484
H     -7.753024      3.058497     -0.187117
C     -0.791342      0.476894     -1.556407
C     -1.872335      0.857580     -2.267961
H     -2.784243      1.183194     -1.740147
C     -0.639025      3.714255     -0.791423
H     -1.584513      3.838468     -1.353936
H     -0.104463      4.683742     -0.793263
H     -0.036052      2.960746     -1.325046
C     -1.634211      4.440817      1.377242
H     -0.888418      5.233050      1.581927
H     -2.417389      4.902894      0.745593
H     -2.093266      4.142048      2.338171
C      1.508074      3.760725      1.184766
H      1.184383      4.803303      1.369255
H      2.337890      3.561602      1.890020
H      1.905963      3.697121      0.154345
C      0.062129      2.650796      2.920651
H      0.922577      2.147223      3.402859
H     -0.072625      3.636186      3.406589
H     -0.840521      2.034911      3.104244
C     -2.000877      0.876748     -3.769432
H     -1.087273      0.532443     -4.291267
H     -2.845860      0.232860     -4.098663
H     -2.228821      1.901508     -4.136823
C      0.493613     -0.020839     -2.167616
C      1.592881      1.039826     -2.317259
H      0.257983     -0.456634     -3.164313
H      0.893563     -0.867887     -1.579092
C      2.968086      0.443675     -2.587263
H      1.321184      1.779157     -3.099918
H      1.683407      1.604675     -1.370655
H      3.093359     -0.492164     -1.988076
H      3.095311      0.162309     -3.662546
O      3.946555      1.391975     -2.192557
C      5.264389      0.905627     -2.219533
H      5.278481     -0.177619     -1.932520
H      5.703917      0.958842     -3.247971
C      6.133393      1.661893     -1.240475
C      5.557719      2.470828     -0.243534
C      7.533237      1.509407     -1.271872
C      6.366246      3.101717      0.715028
H      4.465638      2.594866     -0.240942
C      8.340800      2.135939     -0.312193
H      7.995066      0.883827     -2.053092
C      7.759019      2.932098      0.688564
H      5.903677      3.732788      1.490069
H      9.433010      2.003093     -0.345430
H      8.392638      3.423601      1.442331


Geometry of complex: (Co-4)-III-Z-Me-CCH-BnOPr
----------------------------------------------

126
Stoichiometry = H71C49CoN2O3
C      0.841982      2.354751     -1.310216
C      1.571639      1.158338     -1.603038
C      0.934185     -0.136542     -1.573515
H      3.407191      2.288874     -1.811521
H      1.405440      3.295928     -1.442885
C      2.973317      1.278095     -1.829680
C      1.764492     -1.301710     -1.791672
C      3.127746     -1.104865     -2.006017
C      3.779163      0.161427     -2.007809
H      3.755410     -1.993735     -2.148784
O     -0.343234     -0.270761     -1.358567
N     -0.376027      2.426008     -0.818568
C     -3.982709     -0.478442     -0.161313
C     -4.011188      1.963683      0.344429
C     -4.747873     -1.707345     -0.225804
C     -4.614354      0.670806      0.439519
H     -4.672661      2.813411      0.594327
C     -6.007702     -1.725797      0.371439
C     -5.911878      0.577319      1.018162
C     -6.622595     -0.614537      1.017715
H     -6.573044     -2.666803      0.339108
H     -6.337284      1.489800      1.461349
Co    -1.499300      0.970728     -0.532693
N     -2.792944      2.230885     -0.071634
O     -2.779058     -0.426264     -0.656007
C     -2.452755      3.625550     -0.485713
C     -0.897864      3.733464     -0.318215
C      1.170649     -2.715570     -1.670607
C      0.705096     -2.908356     -0.206403
C     -0.011023     -2.895386     -2.650632
C      2.206984     -3.810246     -1.984082
H      1.575254     -2.865793      0.480833
H     -0.008458     -2.118576      0.090901
H      0.215388     -3.895861     -0.080761
H      0.331496     -2.767058     -3.698149
H     -0.434559     -3.916619     -2.553248
H     -0.811596     -2.163046     -2.449555
H      1.725672     -4.804685     -1.891898
H      2.602455     -3.724589     -3.016989
H      3.064710     -3.793289     -1.281171
C     -4.174931     -2.949185     -0.930427
C     -3.874671     -2.605461     -2.408961
C     -2.879717     -3.394353     -0.216325
C     -5.158967     -4.132671     -0.911899
H     -4.806206     -2.320965     -2.939985
H     -3.155696     -1.769614     -2.483560
H     -3.439782     -3.486202     -2.925312
H     -3.084907     -3.654537      0.842661
H     -2.455087     -4.291347     -0.712921
H     -2.122049     -2.593467     -0.246680
H     -4.704075     -4.993280     -1.442314
H     -5.393151     -4.466543      0.119718
H     -6.112899     -3.892460     -1.424590
C     -8.014318     -0.778632      1.648490
C     -9.026041     -1.207317      0.561143
C     -7.949603     -1.864182      2.747183
C     -8.513132      0.528708      2.286658
H     -9.094242     -0.441907     -0.238223
H     -8.737433     -2.165554      0.085074
H    -10.036981     -1.341507      0.999474
H     -7.235927     -1.575685      3.545231
H     -8.947404     -2.011229      3.210829
H     -7.621045     -2.841143      2.339919
H     -9.514102      0.372358      2.737095
H     -7.834778      0.877380      3.091542
H     -8.607680      1.341527      1.538235
C      5.307118      0.223943     -2.166160
C      5.971997     -0.768302     -1.182875
C      5.680145     -0.158375     -3.616373
C      5.852198      1.631201     -1.866736
H      5.646825     -0.586968     -0.139232
H      5.731020     -1.820689     -1.433426
H      7.076253     -0.667437     -1.218691
H      5.241295      0.556784     -4.341659
H      6.782179     -0.158583     -3.751098
H      5.307086     -1.170215     -3.874142
H      6.957224      1.634543     -1.957516
H      5.459064      2.390228     -2.573472
H      5.598781      1.950987     -0.835359
C     -0.828159      0.482228      1.211744
C      0.485102      0.645777      1.454448
H      1.094511      1.195502      0.724817
C     -0.509237      3.868827      1.167028
H      0.586615      3.753112      1.275082
H     -0.789238      4.866713      1.556522
H     -0.985296      3.081180      1.779118
C     -0.327409      4.932872     -1.093333
H     -0.898689      5.848945     -0.847754
H      0.722619      5.132370     -0.804705
H     -0.363560      4.784186     -2.188867
C     -3.193846      4.694266      0.331772
H     -2.760536      5.692849      0.130015
H     -4.261812      4.752486      0.046104
H     -3.133067      4.503364      1.419499
C     -2.857359      3.750223     -1.970750
H     -3.925746      3.482570     -2.086040
H     -2.720223      4.783912     -2.342635
H     -2.261747      3.062685     -2.603305
C     -1.793987     -0.210149      2.121392
H     -2.745066      0.348131      2.233983
H     -2.068915     -1.214967      1.739604
H     -1.357212     -0.327675      3.135897
C      1.333800      0.071858      2.571892
C      2.767712     -0.078373      2.044889
H      0.934938     -0.907276      2.915365
H      1.333058      0.738560      3.467135
C      3.784013     -0.664216      3.008960
H      2.758583     -0.691030      1.118022
H      3.143487      0.920229      1.732887
H      3.772123     -0.120649      3.988970
H      3.551071     -1.735508      3.235572
O      5.057731     -0.547538      2.398506
C      6.119921     -1.108673      3.136025
H      6.006237     -2.217529      3.233449
H      6.119321     -0.702374      4.182053
C      7.430990     -0.778783      2.460789
C      8.492600     -1.701830      2.451400
C      7.610046      0.471744      1.837579
C      9.714148     -1.381020      1.838820
H      8.357483     -2.689375      2.921389
C      8.825871      0.790300      1.216896
H      6.770749      1.182165      1.825106
C      9.883638     -0.134023      1.217400
H     10.534322     -2.115211      1.836392
H      8.947490      1.767393      0.724096
H     10.837781      0.115169      0.728452


Geometry of complex: (Co-4)-III-Z-Oxaz-CCH-Cy
---------------------------------------------

125
Stoichiometry = H70C47CoN3O4
C     -2.538408     -1.018762     -1.957429
C     -3.227452      0.056527     -1.311803
C     -2.515381      1.101929     -0.620049
H     -5.137118     -0.759088     -1.920223
H     -3.187161     -1.736427     -2.491328
C     -4.650500      0.059822     -1.370239
C     -3.294246      2.123618      0.048524
C     -4.683187      2.055916     -0.046338
C     -5.403178      1.046765     -0.749093
H     -5.268594      2.831975      0.464973
O     -1.214708      1.154140     -0.595360
N     -1.245398     -1.249788     -1.948089
C      2.600690      1.017704     -0.576730
C      2.576190     -1.206189     -1.717411
C      3.423430      2.104005     -0.082463
C      3.266445     -0.199954     -0.965385
H      3.219233     -1.969084     -2.190172
C      4.780667      1.851994      0.126660
C      4.658279     -0.379373     -0.735839
C      5.432071      0.615653     -0.151596
H      5.394553      2.666613      0.533712
H      5.099766     -1.342348     -1.028764
Co     0.021238     -0.164062     -1.126996
N      1.285325     -1.268782     -1.927003
O      1.309549      1.162466     -0.677607
C      0.747943     -2.177342     -2.983003
C     -0.720213     -2.519090     -2.541615
C     -2.591618      3.222882      0.863288
C     -1.790881      2.557254      2.009148
C     -1.653927      4.039125     -0.057150
C     -3.593497      4.203208      1.499403
H     -2.479682      2.043287      2.710538
H     -1.077312      1.810643      1.615370
H     -1.226002      3.322715      2.580401
H     -2.235114      4.527109     -0.866351
H     -1.144984      4.835266      0.524993
H     -0.884276      3.394163     -0.516060
H     -3.038651      4.967813      2.079563
H     -4.195850      4.737599      0.736501
H     -4.288957      3.696442      2.199341
C      2.812525      3.492217      0.185156
C      2.157181      4.014829     -1.115914
C      1.752160      3.403200      1.304715
C      3.875559      4.516419      0.621665
H      2.914893      4.120489     -1.919006
H      1.365863      3.326941     -1.465351
H      1.700802      5.010935     -0.940210
H      2.212269      3.063443      2.255805
H      1.301183      4.400374      1.487153
H      0.941206      2.708730      1.024622
H      3.392301      5.502332      0.774249
H      4.360855      4.235585      1.578891
H      4.667566      4.647861     -0.143474
C      6.921271      0.445457      0.186734
C      7.752520      1.506573     -0.568907
C      7.113747      0.628452      1.710024
C      7.439089     -0.949649     -0.201522
H      7.631267      1.394982     -1.665367
H      7.448775      2.537967     -0.299873
H      8.830748      1.401595     -0.327598
H      6.538933     -0.134815      2.273310
H      8.184132      0.524913      1.985053
H      6.774181      1.627510      2.049741
H      8.510317     -1.044326      0.068008
H      6.886938     -1.752612      0.327301
H      7.352390     -1.131058     -1.291964
C     -6.939328      1.088124     -0.771812
C     -7.474332      0.998898      0.675938
C     -7.406899      2.415072     -1.412051
C     -7.533430     -0.076955     -1.581053
H     -7.156742      0.051171      1.156136
H     -7.104079      1.834150      1.303306
H     -8.583633      1.037481      0.685775
H     -7.040935      2.500520     -2.455200
H     -8.515328      2.471737     -1.427921
H     -7.033988      3.295688     -0.851988
H     -8.640294     -0.013244     -1.579482
H     -7.198833     -0.055365     -2.638023
H     -7.255452     -1.060334     -1.150560
C     -0.024526     -1.043663      0.565383
C     -1.183405     -1.412499      1.149161
H     -2.131342     -1.237984      0.614905
C     -0.745121     -3.615001     -1.458171
H     -1.752438     -3.653531     -0.999239
H     -0.539451     -4.604805     -1.910252
H     -0.001133     -3.429263     -0.662203
C     -1.563679     -2.993958     -3.738297
H     -1.018671     -3.786136     -4.287355
H     -2.515108     -3.447857     -3.399623
H     -1.799290     -2.177983     -4.447285
C      1.594542     -3.447229     -3.153769
H      1.048423     -4.185402     -3.772327
H      2.541515     -3.231285     -3.685725
H      1.832098     -3.906825     -2.176129
C      0.760700     -1.358130     -4.291584
H      1.784764     -0.980215     -4.478594
H      0.459408     -1.974800     -5.159892
H      0.081527     -0.485137     -4.221293
C     -1.324454     -2.084937      2.490252
C     -2.234470     -1.264824      3.429609
C     -1.867539     -3.522480      2.328528
H     -0.321681     -2.165770      2.965930
C     -2.447232     -1.960367      4.779828
H     -3.217590     -1.114255      2.927789
H     -1.805344     -0.250613      3.569553
C     -2.082150     -4.211710      3.681957
H     -2.834382     -3.476514      1.776442
H     -1.168636     -4.106475      1.695113
C     -2.989716     -3.384081      4.600904
H     -3.130348     -1.359179      5.416302
H     -1.476020     -2.006777      5.323082
H     -2.502579     -5.228310      3.530500
H     -1.094801     -4.354700      4.176433
H     -3.105137     -3.883144      5.586106
H     -4.008951     -3.331053      4.155274
C      1.660682     -0.227306      2.247032
C      3.109095     -0.696616      2.460730
H      1.034512     -0.315477      3.164013
H      1.592503      0.811898      1.879184
H      3.834664     -0.070471      1.902053
H      3.403786     -0.735338      3.527069
N      1.208748     -1.171809      1.232484
O      3.155900     -2.034834      1.928054
C      2.065438     -2.258288      1.132115
O      1.915715     -3.272152      0.475698


Geometry of complex: (Co-4)-III-Z-Oxaz-CCH-Cy(alt)
--------------------------------------------------

125
Stoichiometry = H70C47CoN3O4
C     -2.538408     -1.018762     -1.957429
C     -3.227452      0.056527     -1.311803
C     -2.515381      1.101929     -0.620049
H     -5.137118     -0.759088     -1.920223
H     -3.187161     -1.736427     -2.491328
C     -4.650500      0.059822     -1.370239
C     -3.294246      2.123618      0.048524
C     -4.683187      2.055916     -0.046338
C     -5.403178      1.046765     -0.749093
H     -5.268594      2.831975      0.464973
O     -1.214708      1.154140     -0.595360
N     -1.245398     -1.249788     -1.948089
C      2.600690      1.017704     -0.576730
C      2.576190     -1.206189     -1.717411
C      3.423430      2.104005     -0.082463
C      3.266445     -0.199954     -0.965385
H      3.219233     -1.969084     -2.190172
C      4.780667      1.851994      0.126660
C      4.658279     -0.379373     -0.735839
C      5.432071      0.615653     -0.151596
H      5.394553      2.666613      0.533712
H      5.099766     -1.342348     -1.028764
Co     0.021238     -0.164062     -1.126996
N      1.285325     -1.268782     -1.927003
O      1.309549      1.162466     -0.677607
C      0.747943     -2.177342     -2.983003
C     -0.720213     -2.519090     -2.541615
C     -2.591618      3.222882      0.863288
C     -1.790881      2.557254      2.009148
C     -1.653927      4.039125     -0.057150
C     -3.593497      4.203208      1.499403
H     -2.479682      2.043287      2.710538
H     -1.077312      1.810643      1.615370
H     -1.226002      3.322715      2.580401
H     -2.235114      4.527109     -0.866351
H     -1.144984      4.835266      0.524993
H     -0.884276      3.394163     -0.516060
H     -3.038651      4.967813      2.079563
H     -4.195850      4.737599      0.736501
H     -4.288957      3.696442      2.199341
C      2.812525      3.492217      0.185156
C      2.157181      4.014829     -1.115914
C      1.752160      3.403200      1.304715
C      3.875559      4.516419      0.621665
H      2.914893      4.120489     -1.919006
H      1.365863      3.326941     -1.465351
H      1.700802      5.010935     -0.940210
H      2.212269      3.063443      2.255805
H      1.301183      4.400374      1.487153
H      0.941206      2.708730      1.024622
H      3.392301      5.502332      0.774249
H      4.360855      4.235585      1.578891
H      4.667566      4.647861     -0.143474
C      6.921271      0.445457      0.186734
C      7.752520      1.506573     -0.568907
C      7.113747      0.628452      1.710024
C      7.439089     -0.949649     -0.201522
H      7.631267      1.394982     -1.665367
H      7.448775      2.537967     -0.299873
H      8.830748      1.401595     -0.327598
H      6.538933     -0.134815      2.273310
H      8.184132      0.524913      1.985053
H      6.774181      1.627510      2.049741
H      8.510317     -1.044326      0.068008
H      6.886938     -1.752612      0.327301
H      7.352390     -1.131058     -1.291964
C     -6.939328      1.088124     -0.771812
C     -7.474332      0.998898      0.675938
C     -7.406899      2.415072     -1.412051
C     -7.533430     -0.076955     -1.581053
H     -7.156742      0.051171      1.156136
H     -7.104079      1.834150      1.303306
H     -8.583633      1.037481      0.685775
H     -7.040935      2.500520     -2.455200
H     -8.515328      2.471737     -1.427921
H     -7.033988      3.295688     -0.851988
H     -8.640294     -0.013244     -1.579482
H     -7.198833     -0.055365     -2.638023
H     -7.255452     -1.060334     -1.150560
C     -0.024526     -1.043663      0.565383
C     -1.183405     -1.412499      1.149161
H     -2.131342     -1.237984      0.614905
C     -0.745121     -3.615001     -1.458171
H     -1.752438     -3.653531     -0.999239
H     -0.539451     -4.604805     -1.910252
H     -0.001133     -3.429263     -0.662203
C     -1.563679     -2.993958     -3.738297
H     -1.018671     -3.786136     -4.287355
H     -2.515108     -3.447857     -3.399623
H     -1.799290     -2.177983     -4.447285
C      1.594542     -3.447229     -3.153769
H      1.048423     -4.185402     -3.772327
H      2.541515     -3.231285     -3.685725
H      1.832098     -3.906825     -2.176129
C      0.760700     -1.358130     -4.291584
H      1.784764     -0.980215     -4.478594
H      0.459408     -1.974800     -5.159892
H      0.081527     -0.485137     -4.221293
C     -1.324454     -2.084937      2.490252
C     -2.234470     -1.264824      3.429609
C     -1.867539     -3.522480      2.328528
H     -0.321681     -2.165770      2.965930
C     -2.447232     -1.960367      4.779828
H     -3.217590     -1.114255      2.927789
H     -1.805344     -0.250613      3.569553
C     -2.082150     -4.211710      3.681957
H     -2.834382     -3.476514      1.776442
H     -1.168636     -4.106475      1.695113
C     -2.989716     -3.384081      4.600904
H     -3.130348     -1.359179      5.416302
H     -1.476020     -2.006777      5.323082
H     -2.502579     -5.228310      3.530500
H     -1.094801     -4.354700      4.176433
H     -3.105137     -3.883144      5.586106
H     -4.008951     -3.331053      4.155274
C      1.660682     -0.227306      2.247032
C      3.109095     -0.696616      2.460730
H      1.034512     -0.315477      3.164013
H      1.592503      0.811898      1.879184
H      3.834664     -0.070471      1.902053
H      3.403786     -0.735338      3.527069
N      1.208748     -1.171809      1.232484
O      3.155900     -2.034834      1.928054
C      2.065438     -2.258288      1.132115
O      1.915715     -3.272152      0.475698


Geometry of complex: (Co-4)-III-Z-Cy-CCH-Oxaz
---------------------------------------------

125
Stoichiometry = H70C47CoN3O4
C     -2.544914     -1.603725     -1.633504
C     -3.233390     -0.392054     -1.323004
C     -2.520302      0.810788     -0.969366
H     -5.142879     -1.386750     -1.546104
H     -3.192302     -2.445432     -1.937666
C     -4.656032     -0.434783     -1.289024
C     -3.294409      1.960116     -0.557301
C     -4.681788      1.840207     -0.543150
C     -5.402668      0.661912     -0.888591
H     -5.264655      2.705482     -0.201186
O     -1.218078      0.870627     -0.998372
N     -1.251581     -1.823851     -1.538790
C      2.599091      0.769504     -0.949644
C      2.587454     -1.674876     -1.480345
C      3.406216      1.948673     -0.705309
C      3.287109     -0.495718     -1.069476
H      3.228397     -2.517248     -1.799176
C      4.768195      1.769493     -0.465747
C      4.688816     -0.594099     -0.843598
C      5.445511      0.515740     -0.494962
H      5.366071      2.661333     -0.235007
H      5.149786     -1.588590     -0.933400
Co     0.012971     -0.549233     -1.062008
N      1.283559     -1.829611     -1.543481
O      1.305479      0.860369     -1.052103
C      0.727773     -2.999465     -2.290907
C     -0.721511     -3.206798     -1.724769
C     -2.592164      3.225206     -0.038240
C     -1.809678      2.838994      1.241316
C     -1.643785      3.797065     -1.115936
C     -3.594684      4.331063      0.338595
H     -2.508517      2.461248      2.014747
H     -1.072250      2.042863      1.032310
H     -1.273942      3.721582      1.648476
H     -2.215277      4.087846     -2.021562
H     -1.130934      4.703209     -0.731572
H     -0.877266      3.057717     -1.405409
H     -3.038115      5.220530      0.696660
H     -4.209524      4.648706     -0.528593
H     -4.277406      4.018314      1.154501
C      2.763828      3.345802     -0.690871
C      2.069807      3.597564     -2.050618
C      1.733735      3.431352      0.457200
C      3.804877      4.459529     -0.478880
H      2.810475      3.577042     -2.876248
H      1.297242      2.832932     -2.249409
H      1.581295      4.593715     -2.051201
H      2.229500      3.277175      1.437703
H      1.254813      4.432110      0.469686
H      0.943077      2.672003      0.334090
H      3.295717      5.443810     -0.504230
H      4.312579      4.376965      0.503968
H      4.580362      4.464141     -1.272091
C      6.936694      0.448504     -0.132932
C      7.747796      1.373311     -1.067986
C      7.109865      0.912600      1.332377
C      7.493349     -0.979621     -0.258267
H      7.641036      1.057353     -2.125440
H      7.414936      2.427842     -0.996633
H      8.825724      1.344514     -0.805367
H      6.534901      0.260619      2.021777
H      8.178308      0.877951      1.631485
H      6.751903      1.951407      1.477627
H      8.568192     -0.992265      0.013122
H      6.970042     -1.684821      0.418984
H      7.405438     -1.365288     -1.294257
C     -6.926030      0.628984     -0.701966
C     -7.231678      0.861119      0.797649
C     -7.586838      1.737634     -1.550086
C     -7.525409     -0.724863     -1.117691
H     -6.686849      0.130044      1.427946
H     -6.915414      1.871730      1.124848
H     -8.320605      0.769244      0.993568
H     -7.395102      1.578267     -2.630806
H     -8.685388      1.746645     -1.391504
H     -7.203060      2.742915     -1.284776
H     -8.625922     -0.707562     -0.984053
H     -7.320593     -0.955549     -2.183200
H     -7.128405     -1.555272     -0.499647
C     -0.051251     -0.863977      0.856992
C     -1.293495     -0.921954      1.388314
H     -2.184437     -0.787628      0.756869
C     -0.703338     -3.905907     -0.351723
H     -1.713465     -3.851745      0.099067
H     -0.426799     -4.973056     -0.454819
H     -0.006038     -3.407991      0.344089
C     -1.580531     -4.046805     -2.686200
H     -1.036793     -4.969003     -2.968949
H     -2.519746     -4.373708     -2.199908
H     -1.841047     -3.499867     -3.611531
C      1.584583     -4.265674     -2.139473
H      1.034459     -5.144452     -2.527825
H      2.519248     -4.195848     -2.728524
H      1.851560     -4.462480     -1.084077
C      0.685382     -2.583975     -3.777291
H      1.695797     -2.265466     -4.099745
H      0.367572     -3.423222     -4.425249
H     -0.006842     -1.732626     -3.930448
C      1.290846     -0.832534      1.541986
C      1.387822      0.256379      2.636494
C      1.872118     -2.187546      2.009133
H      2.022335     -0.501027      0.783371
C      2.832093      0.402171      3.131002
H      0.719668      0.020966      3.492383
H      1.018732      1.212986      2.217655
C      3.307335     -2.013439      2.530466
H      1.239075     -2.647570      2.796314
H      1.868189     -2.897847      1.156260
C      3.396963     -0.937593      3.620604
H      2.886543      1.165699      3.935717
H      3.463246      0.780811      2.295340
H      3.698046     -2.982920      2.906638
H      3.962382     -1.715061      1.681763
H      4.449917     -0.816833      3.953685
H      2.824290     -1.271916      4.516628
C     -1.135900     -1.940057      3.750015
C     -2.096669     -1.684402      4.918857
H     -0.097051     -1.664869      4.008451
H     -1.137557     -3.003015      3.411036
H     -1.723704     -0.869583      5.578111
H     -2.291689     -2.582774      5.535220
N     -1.713051     -1.075060      2.733374
O     -3.320361     -1.264620      4.305283
C     -3.053936     -0.815461      3.033508
O     -3.886431     -0.301350      2.317704


Geometry of complex: (Co-4)-III-Z-Cy-CCH-Oxaz(alt)
--------------------------------------------------

125
Stoichiometry = H70C47CoN3O4
C     -2.679741     -1.288865     -1.719860
C     -3.373153     -0.166185     -1.166985
C     -2.664146      0.950871     -0.594331
H     -5.279991     -1.065766     -1.653329
H     -3.327840     -2.068984     -2.157153
C     -4.796778     -0.192229     -1.191601
C     -3.446864      2.005140      0.017699
C     -4.836270      1.907894     -0.041317
C     -5.553497      0.834257     -0.644037
H     -5.424217      2.712742      0.420120
O     -1.364941      1.032973     -0.621676
N     -1.382526     -1.493235     -1.727643
C      2.446757      1.055548     -0.877242
C      2.444922     -1.225839     -1.899177
C      3.241948      2.177924     -0.423516
C      3.149039     -0.132153     -1.302407
H      3.077222     -1.970440     -2.416022
C      4.620585      1.998625     -0.312628
C      4.563747     -0.230155     -1.187423
C      5.319732      0.805499     -0.656224
H      5.213758      2.838257      0.073601
H      5.036728     -1.168283     -1.512077
Co    -0.109561     -0.291818     -1.096090
N      1.143657     -1.404910     -1.912835
O      1.146311      1.126292     -0.890930
C      0.558133     -2.427840     -2.834230
C     -0.840184     -2.795879     -2.221911
C     -2.749158      3.165697      0.746807
C     -1.927337      2.582164      1.922403
C     -1.830846      3.931223     -0.233145
C     -3.755694      4.173258      1.331023
H     -2.604170      2.110701      2.664803
H     -1.209984      1.818422      1.569803
H     -1.361909      3.386881      2.435995
H     -2.425089      4.360626     -1.065779
H     -1.324514      4.767700      0.291788
H     -1.059081      3.266118     -0.656888
H     -3.203075      4.981466      1.850964
H     -4.374933      4.648429      0.542869
H     -4.435577      3.706573      2.073008
C      2.571251      3.511325     -0.053903
C      1.799641      4.045894     -1.283686
C      1.605776      3.293023      1.132825
C      3.597207      4.581253      0.360562
H      2.496225      4.244671     -2.123786
H      1.038317      3.319771     -1.621385
H      1.286390      4.996444     -1.030401
H      2.161603      2.938988      2.025316
H      1.102852      4.245863      1.398319
H      0.831026      2.549562      0.878761
H      3.065389      5.525614      0.593323
H      4.163056      4.289235      1.268860
H      4.324844      4.798927     -0.447898
C      6.832723      0.713001     -0.408319
C      7.560268      1.844624     -1.168266
C      7.093460      0.856961      1.109578
C      7.408381     -0.635029     -0.873625
H      7.389994      1.760016     -2.260655
H      7.211682      2.847163     -0.849734
H      8.653602      1.796938     -0.983904
H      6.578075      0.053791      1.675246
H      8.179873      0.793851      1.328318
H      6.726959      1.828228      1.497862
H      8.499047     -0.668540     -0.677850
H      6.946557     -1.486569     -0.333938
H      7.258844     -0.792246     -1.961144
C     -7.090196      0.852506     -0.642052
C     -7.600144      0.881057      0.817145
C     -7.587199      2.113311     -1.385502
C     -7.680018     -0.385712     -1.337908
H     -7.260453     -0.017431      1.371182
H     -7.233455      1.772643      1.363916
H     -8.709551      0.904479      0.842782
H     -7.241391      2.112402     -2.438969
H     -8.696373      2.154952     -1.384985
H     -7.216132      3.043508     -0.910876
H     -8.787482     -0.336354     -1.323481
H     -7.362191     -0.450759     -2.398249
H     -7.381637     -1.324817     -0.829338
C     -0.008844     -0.982834      0.694315
C     -1.176218     -1.267224      1.310487
H     -2.153382     -1.127368      0.816716
C     -0.712787     -3.757326     -1.027252
H     -1.679165     -3.833224     -0.494564
H     -0.431748     -4.771675     -1.370045
H      0.020707     -3.411691     -0.281027
C     -1.750773     -3.451936     -3.274778
H     -1.211148     -4.282560     -3.769297
H     -2.644830     -3.900580     -2.800574
H     -2.086746     -2.743369     -4.055123
C      1.451350     -3.667170     -2.991947
H      0.893053     -4.471249     -3.508771
H      2.339803     -3.450994     -3.616186
H      1.793476     -4.057532     -2.015300
C      0.399450     -1.730841     -4.202865
H      1.376730     -1.320470     -4.523838
H      0.052917     -2.437976     -4.980570
H     -0.319937     -0.890468     -4.139311
C      1.366507     -1.065225      1.305817
C      1.492565     -0.297152      2.642255
C      1.943073     -2.491886      1.436186
H      2.065395     -0.547027      0.624604
C      2.958366     -0.237786      3.088492
H      0.886222     -0.809818      3.418297
H      1.075813      0.722814      2.521066
C      3.401224     -2.442117      1.916234
H      1.317554     -3.096141      2.125184
H      1.893383     -3.003452      0.452826
C      3.554306     -1.645789      3.218549
H      3.043796      0.310651      4.050807
H      3.544146      0.344610      2.341152
H      3.793771     -3.473102      2.044965
H      4.024010     -1.961477      1.127980
H      4.624481     -1.589589      3.512005
H      3.031838     -2.186592      4.040064
N     -1.271276     -1.745818      2.653308
O     -1.744357     -3.236221      4.264965
C     -1.886792     -1.937588      4.856668
H     -2.785447     -1.933901      5.503237
H     -0.992126     -1.725457      5.483318
C     -1.975349     -0.972749      3.666293
H     -3.027004     -0.763690      3.354096
H     -1.476108     -0.001701      3.857203
C     -1.301618     -3.098233      2.966603
O     -1.000026     -4.042646      2.266880


Geometry of complex: Co-5
-------------------------

101
Stoichiometry = H58C38CoN2O2
C     -2.543333      1.736408     -0.227151
C     -3.231604      0.494119     -0.102907
C     -2.512886     -0.738202      0.092120
H     -5.150740      1.474341     -0.315954
H     -3.192319      2.613918     -0.386148
C     -4.655727      0.504950     -0.157386
C     -3.276999     -1.954612      0.270368
C     -4.666313     -1.865288      0.209089
C     -5.395651     -0.658993     -0.009123
H     -5.244485     -2.790054      0.337750
O     -1.208736     -0.772687      0.111155
N     -1.237911      1.930088     -0.159567
C      2.598565     -0.656322     -0.073250
C      2.549274      1.799496      0.380952
C      3.403166     -1.835641     -0.312787
C      3.274211      0.583769      0.207312
H      3.175079      2.679194      0.607539
C      4.787596     -1.708832     -0.218853
C      4.696292      0.632617      0.292661
C      5.474704     -0.497320      0.089283
H      5.396470     -2.605947     -0.393563
H      5.158627      1.604747      0.518834
Co     0.023303      0.610795      0.027920
N      1.241169      1.967311      0.285960
O      1.296968     -0.729717     -0.112743
C     -2.562665     -3.294367      0.515205
C     -1.667423     -3.624950     -0.701645
C     -1.710230     -3.192364      1.802825
C     -3.556400     -4.455216      0.700248
H     -2.280640     -3.716876     -1.621515
H     -0.907749     -2.840015     -0.860109
H     -1.143633     -4.590027     -0.541095
H     -2.358719     -3.006083      2.683459
H     -1.161795     -4.141531      1.974834
H     -0.973321     -2.372473      1.728868
H     -2.992951     -5.392362      0.882500
H     -4.227962     -4.296891      1.568881
H     -4.184280     -4.616300     -0.199921
C      2.735015     -3.178615     -0.652425
C      1.839099     -3.614537      0.530105
C      1.891558     -3.022070     -1.940484
C      3.767819     -4.292832     -0.899686
H      2.445855     -3.747953      1.449166
H      1.054553     -2.864430      0.730239
H      1.346218     -4.582131      0.301278
H      2.541159     -2.757300     -2.799969
H      1.378058     -3.976302     -2.179422
H      1.125871     -2.234335     -1.822384
H      3.237170     -5.233452     -1.149847
H      4.443450     -4.056605     -1.747231
H      4.390630     -4.492721     -0.003805
C      7.009580     -0.499072      0.171478
C      7.461172     -1.490902      1.267898
C      7.595394     -0.936220     -1.190635
C      7.568714      0.891634      0.515940
H      7.058637     -1.195082      2.257774
H      7.113323     -2.521990      1.058306
H      8.568658     -1.517389      1.337840
H      7.291184     -0.235408     -1.994236
H      8.704472     -0.956425     -1.149950
H      7.251790     -1.949208     -1.480224
H      8.675399      0.851739      0.570068
H      7.299151      1.644686     -0.252121
H      7.198816      1.251231      1.497512
C     -6.931116     -0.703630     -0.062437
C     -7.374852     -1.633296     -1.215121
C     -7.474817     -1.250272      1.277486
C     -7.539154      0.688745     -0.300860
H     -7.002438     -1.258583     -2.189953
H     -6.990803     -2.664346     -1.082643
H     -8.482212     -1.690756     -1.265925
H     -7.174646     -0.596663      2.121381
H     -8.583416     -1.302095      1.256589
H     -7.095291     -2.269463      1.490400
H     -8.645077      0.617895     -0.335121
H     -7.274916      1.396935      0.510496
H     -7.202292      1.124447     -1.263301
C      0.626917      3.316466      0.528989
C     -0.673045      3.303035     -0.362430
C      0.275966      3.384954      2.027394
H     -0.123610      4.376042      2.315468
H     -0.472545      2.611422      2.285941
H      1.186353      3.194717      2.629039
C     -0.296098      3.408882     -1.852509
H      0.079121      4.416732     -2.114163
H      0.483433      2.662237     -2.097173
H     -1.177450      3.196198     -2.486354
C      1.628604      4.445674      0.157055
C      1.165825      5.905396      0.151880
H      2.074387      4.204778     -0.829828
H      2.463010      4.385360      0.885430
H      2.042826      6.563640     -0.011490
H      0.440875      6.131411     -0.654029
H      0.711346      6.211588      1.115916
C     -1.672911      4.416872      0.075411
C     -2.576134      5.028798     -1.000856
H     -1.097728      5.242161      0.527407
H     -2.288554      4.018846      0.907161
H     -3.275408      5.754686     -0.539493
H     -1.992783      5.578544     -1.765932
H     -3.188671      4.280107     -1.541994


Geometry of complex: (Co-5)-III-E-MeCCHMe
-----------------------------------------

112
Stoichiometry = H65C42CoN2O2
C      2.543990      1.763963     -0.043170
C      3.229212      0.519188     -0.202959
C      2.525704     -0.737022     -0.170481
H      5.119255      1.555976     -0.391659
H      3.189211      2.653668     -0.130409
C      4.641011      0.565285     -0.382789
C      3.299214     -1.947314     -0.357579
C      4.678977     -1.823944     -0.516521
C      5.393375     -0.591357     -0.529404
H      5.261027     -2.746345     -0.645968
O      1.237728     -0.804237      0.010224
N      1.264113      1.948753      0.192575
C     -2.572878     -0.710417     -0.152159
C     -2.493994      1.757945     -0.541783
C     -3.400142     -1.887068      0.020214
C     -3.233348      0.541063     -0.428721
H     -3.071662      2.623216     -0.911290
C     -4.776256     -1.750245     -0.161003
C     -4.643039      0.597661     -0.616716
C     -5.438530     -0.533544     -0.494431
H     -5.399051     -2.645463     -0.030518
H     -5.085846      1.577455     -0.849131
Co    -0.023731      0.594421      0.213675
N     -1.225505      1.947375     -0.246076
O     -1.276728     -0.799511     -0.064991
C      2.601419     -3.316438     -0.425448
C      1.780456     -3.572927      0.860017
C      1.679796     -3.322179     -1.668191
C      3.605939     -4.473057     -0.577309
H      2.446435     -3.596282      1.747436
H      1.016454     -2.790621      1.010465
H      1.268835     -4.555615      0.794243
H      2.277903     -3.190662     -2.593045
H      1.135494     -4.285986     -1.743242
H      0.935588     -2.507164     -1.611154
H      3.053166     -5.433092     -0.618131
H      4.200714     -4.395037     -1.510282
H      4.308542     -4.529340      0.279404
C     -2.769413     -3.231494      0.422565
C     -1.798292     -3.693803     -0.685456
C     -2.008223     -3.063638      1.760200
C     -3.827974     -4.331692      0.618483
H     -2.338279     -3.846287     -1.642531
H     -1.003365     -2.945673     -0.842609
H     -1.321736     -4.655525     -0.402331
H     -2.706204     -2.775020      2.573020
H     -1.529431     -4.022830      2.046963
H     -1.219525     -2.293317      1.683815
H     -3.324262     -5.272761      0.917732
H     -4.555342     -4.075837      1.416112
H     -4.392567     -4.540925     -0.313198
C     -6.963993     -0.526855     -0.681367
C     -7.342652     -1.496515     -1.824174
C     -7.643571     -0.985903      0.629058
C     -7.492862      0.872724     -1.037481
H     -6.872647     -1.184401     -2.778700
H     -7.012124     -2.532429     -1.610177
H     -8.442842     -1.517789     -1.970135
H     -7.391871     -0.301768      1.464581
H     -8.747405     -0.999570      0.512766
H     -7.324755     -2.005990      0.922266
H     -8.593067      0.839095     -1.170353
H     -7.275836      1.609861     -0.237963
H     -7.053230      1.249201     -1.983370
C      6.920166     -0.599848     -0.704451
C      7.561924     -1.398746      0.452928
C      7.279731     -1.267601     -2.051472
C      7.506362      0.821974     -0.696300
H      7.324570     -0.934757      1.431607
H      7.198225     -2.445261      0.480568
H      8.666016     -1.429248      0.342128
H      6.835285     -0.709044     -2.899995
H      8.380411     -1.294521     -2.192804
H      6.909213     -2.310699     -2.105052
H      8.606991      0.778701     -0.822877
H      7.099228      1.438811     -1.523038
H      7.300343      1.345444      0.259318
C     -0.342415      0.496576      2.122814
C      0.592179      0.175053      3.044148
C     -1.770442      0.714819      2.548595
H     -1.837797      0.684962      3.656889
H     -2.183855      1.688055      2.212813
H     -2.455812     -0.062698      2.157871
C     -0.597992      3.268084     -0.579479
C      0.698353      3.325591      0.319377
H      0.182798      0.103553      4.074340
C      2.055522     -0.131051      2.946680
H      2.569810      0.122557      3.895720
H      2.234444     -1.212620      2.762891
H      2.559999      0.416277      2.133808
C     -0.217717      3.209607     -2.072240
H     -1.111716      2.982811     -2.683284
H      0.205203      4.166735     -2.431898
H      0.524251      2.406988     -2.250038
C      0.334070      3.571601      1.795793
H     -0.511148      2.939324      2.110784
H      1.191073      3.316805      2.445613
H      0.070401      4.632746      1.967028
C      1.653989      4.445005     -0.177991
C      2.708303      4.964930      0.807687
H      1.019335      5.306693     -0.472133
H      2.142510      4.116383     -1.117394
H      3.379487      5.685551      0.299121
H      2.248027      5.493782      1.664324
H      3.344136      4.162026      1.230748
C     -1.535551      4.475132     -0.266230
C     -2.390332      5.053951     -1.399754
H     -0.900999      5.303431      0.108470
H     -2.178267      4.196012      0.593216
H     -3.014352      5.883676     -1.011196
H     -1.768178      5.469082     -2.216774
H     -3.079208      4.318439     -1.860954


Geometry of complex: (Co-5)-III-Z-MeCCHMe
-----------------------------------------

112
Stoichiometry = H65C42CoN2O2
C      2.546206      1.782568     -0.047582
C      3.242298      0.536065     -0.152984
C      2.538294     -0.710220     -0.324440
H      5.144652      1.555528      0.003301
H      3.198170      2.671205     -0.003729
C      4.665895      0.574208     -0.130536
C      3.327183     -1.913613     -0.494398
C      4.715738     -1.797749     -0.455622
C      5.427504     -0.577289     -0.270574
H      5.307408     -2.715515     -0.573863
O      1.237903     -0.771184     -0.341979
N      1.246981      1.965226     -0.010654
C     -2.584332     -0.709078     -0.203635
C     -2.562021      1.778747     -0.458481
C     -3.384514     -1.908786     -0.058620
C     -3.277965      0.550972     -0.309489
H     -3.182667      2.655121     -0.714835
C     -4.772429     -1.775832     -0.070555
C     -4.700562      0.604215     -0.326337
C     -5.473163     -0.542861     -0.209992
H     -5.373174     -2.688465      0.041515
H     -5.170118      1.593758     -0.428880
Co    -0.017375      0.600409     -0.025310
N     -1.265482      1.956438     -0.326977
O     -1.285913     -0.790138     -0.249294
C      2.636834     -3.270497     -0.710733
C      1.728142     -3.583774      0.500426
C      1.802034     -3.210902     -2.011963
C      3.649392     -4.420906     -0.853497
H      2.331008     -3.661844      1.428553
H      0.968728     -2.795411      0.640045
H      1.206755     -4.551540      0.347519
H      2.458945     -3.026642     -2.886773
H      1.274749     -4.173616     -2.174280
H      1.047089     -2.405816     -1.961483
H      3.101118     -5.372036     -1.007414
H      4.322949     -4.281795     -1.723945
H      4.274974     -4.542091      0.054560
C     -2.707733     -3.275796      0.143631
C     -1.811371     -3.601837     -1.072486
C     -1.860296     -3.230403      1.437981
C     -3.733847     -4.413501      0.292861
H     -2.417390     -3.656783     -2.000180
H     -1.031094     -2.832805     -1.203911
H     -1.314522     -4.583983     -0.929106
H     -2.508011     -3.046252      2.319876
H     -1.342151     -4.199490      1.591321
H     -1.094562     -2.435176      1.388050
H     -3.196665     -5.372020      0.439797
H     -4.397610     -4.267889      1.169690
H     -4.369218     -4.524153     -0.609726
C     -7.010047     -0.540345     -0.216343
C     -7.518212     -1.405443     -1.392350
C     -7.529022     -1.128130      1.115970
C     -7.581442      0.878614     -0.375511
H     -7.165609     -0.999522     -2.362071
H     -7.161034     -2.451814     -1.316671
H     -8.627892     -1.429141     -1.409331
H     -7.182770     -0.520641      1.976530
H     -8.638842     -1.146834      1.129030
H     -7.174272     -2.166252      1.273170
H     -8.689582      0.842456     -0.378423
H     -7.271233      1.542279      0.456963
H     -7.259879      1.346100     -1.328275
C      6.963952     -0.592530     -0.238399
C      7.440720     -1.488086      0.928014
C      7.500007     -1.158466     -1.573322
C      7.548404      0.816001     -0.039173
H      7.075430     -1.098123      1.899582
H      7.072685     -2.528252      0.823904
H      8.549551     -1.525548      0.964239
H      7.176168     -0.529449     -2.427114
H      8.609584     -1.189495     -1.566908
H      7.136755     -2.188961     -1.758527
H      8.655895      0.767200     -0.020240
H      7.258319      1.501111     -0.861488
H      7.217447      1.266185      0.918654
C     -0.085415      0.427766      1.892861
C      1.064652      0.182223      2.553166
H      2.011330      0.127595      1.989999
C     -1.446773      0.505754      2.515211
H     -1.371778      0.566830      3.621186
H     -2.027488      1.385229      2.172376
H     -2.061731     -0.384841      2.275024
C      1.224799     -0.057873      4.033017
H      0.282519      0.062365      4.601578
H      1.599999     -1.087147      4.225379
H      1.978208      0.633149      4.470581
C     -0.653849      3.263724     -0.722581
C      0.675048      3.339099      0.122637
C     -0.328339      3.155506     -2.226652
H     -1.243086      2.905355     -2.796366
H      0.078835      4.101040     -2.632549
H      0.411117      2.350123     -2.402489
C      0.356261      3.592995      1.607993
H     -0.450222      2.926629      1.957465
H      1.245892      3.384887      2.230267
H      0.051052      4.643450      1.775809
C      1.612461      4.448627     -0.437403
C      2.619217      5.094401      0.522767
H      0.966484      5.262557     -0.826538
H      2.139440      4.049584     -1.327899
H      3.257999      5.812863     -0.028991
H      2.116064      5.658262      1.331954
H      3.293570      4.364400      1.013056
C     -1.570419      4.485707     -0.418534
C     -2.495493      4.996661     -1.529550
H     -0.914166      5.332250     -0.131514
H     -2.157831      4.257993      0.494110
H     -3.110846      5.836584     -1.149211
H     -1.925228      5.377771     -2.399251
H     -3.194277      4.227738     -1.914886


Geometry of complex: (Co-5)-III-E-CyCCHCy
-----------------------------------------

138
Stoichiometry = H81C52CoN2O2
C     -2.592131     -1.790225     -0.875260
C     -3.369083     -0.597262     -0.710366
C     -2.750532      0.705776     -0.715553
H     -5.195155     -1.752328     -0.588496
H     -3.182314     -2.706236     -1.052548
C     -4.783196     -0.733220     -0.625084
C     -3.617690      1.860463     -0.832001
C     -4.992733      1.649516     -0.729880
C     -5.615592      0.376759     -0.581480
H     -5.647780      2.529968     -0.767730
O     -1.458994      0.850717     -0.637305
N     -1.282379     -1.889766     -0.870936
C      2.330289      1.078359     -0.496163
C      2.450341     -1.222193     -1.459101
C      3.049746      2.288507     -0.148375
C      3.089407     -0.011090     -1.058553
H      3.082607     -1.910955     -2.048682
C      4.428323      2.313167     -0.354006
C      4.494101      0.100279     -1.264600
C      5.192261      1.244172     -0.905826
H      4.968060      3.228426     -0.076538
H      5.012263     -0.764868     -1.703508
Co    -0.106438     -0.483842     -0.492392
N      1.210278     -1.592489     -1.206398
O      1.039016      1.015695     -0.348129
C      0.684084     -2.796100     -1.934315
C     -0.624972     -3.199636     -1.155104
C     -3.038831      3.267139     -1.073969
C     -2.206043      3.728758      0.141992
C     -2.149715      3.236536     -2.340325
C     -4.148208      4.310178     -1.304831
H     -2.823240      3.732307      1.062729
H     -1.336142      3.069187      0.301291
H     -1.829648      4.759085     -0.024561
H     -2.746876      2.953357     -3.231337
H     -1.713276      4.240022     -2.523783
H     -1.320774      2.514329     -2.226623
H     -3.684477      5.293245     -1.522066
H     -4.796171      4.047825     -2.165993
H     -4.792639      4.441424     -0.411671
C      2.297449      3.513500      0.397895
C      1.312519      4.004765     -0.688996
C      1.536295      3.139498      1.690869
C      3.247369      4.677273      0.733815
H      1.863027      4.303202     -1.604655
H      0.589453      3.213881     -0.954999
H      0.746961      4.887223     -0.324968
H      2.248411      2.873720      2.498946
H      0.931286      4.001514      2.041095
H      0.862363      2.280905      1.527647
H      2.656121      5.527437      1.129584
H      3.989688      4.399001      1.509830
H      3.796375      5.042928     -0.157944
C      6.711516      1.403360     -1.072642
C      6.999945      2.577672     -2.035538
C      7.350758      1.697654      0.303977
C      7.360640      0.131958     -1.644742
H      6.558912      2.386116     -3.034693
H      6.576706      3.530054     -1.658433
H      8.093502      2.721474     -2.160799
H      7.159384      0.868116      1.014007
H      8.448964      1.824046      0.204466
H      6.946281      2.625308      0.755653
H      8.455046      0.277811     -1.745548
H      7.199009     -0.743010     -0.982643
H      6.963481     -0.116656     -2.649784
C     -7.138318      0.292991     -0.397048
C     -7.521744      1.038452      0.902472
C     -7.850153      0.952279     -1.599921
C     -7.622907     -1.162148     -0.283835
H     -7.021810      0.581221      1.780644
H     -7.223053      2.105129      0.865280
H     -8.618775      0.999952      1.067703
H     -7.591511      0.433091     -2.544954
H     -8.951789      0.909408     -1.471935
H     -7.568688      2.018088     -1.713275
H     -8.722123     -1.185065     -0.141276
H     -7.392958     -1.744435     -1.199202
H     -7.162750     -1.681529      0.581070
C     -0.090359     -0.795834      1.440638
C      0.966612     -1.127320      2.210294
C     -0.277286     -3.894170      0.189404
H      0.306335     -4.808660     -0.037908
H      0.382804     -3.211224      0.755585
C     -1.510481     -4.134310     -1.992614
H     -0.923254     -5.013330     -2.319942
H     -2.356523     -4.528223     -1.400301
H     -1.926953     -3.635127     -2.886500
C      1.716484     -3.934057     -1.956942
H      1.243115     -4.885750     -2.265558
H      2.525451     -3.737306     -2.686050
H      2.179433     -4.078468     -0.963171
C      0.364295     -2.305895     -3.389835
H      1.143930     -1.557928     -3.640197
H     -0.585958     -1.731562     -3.356313
H      0.733786     -1.172738      3.296576
C     -1.438502     -0.497936      2.075966
C     -1.793228     -1.374706      3.299850
C     -1.584199      0.983589      2.481506
H     -2.235539     -0.700206      1.332413
C     -3.232867     -1.101440      3.755378
H     -1.098547     -1.138873      4.136247
H     -1.646803     -2.447076      3.067017
C     -3.009110      1.294716      2.956762
H     -0.850914      1.194320      3.292112
H     -1.309872      1.627000      1.628972
C     -3.438077      0.377664      4.109141
H     -3.489988     -1.746723      4.622506
H     -3.932671     -1.383200      2.935521
H     -3.086315      2.360239      3.261492
H     -3.709637      1.166279      2.101212
H     -4.497027      0.567669      4.386349
H     -2.830259      0.617532      5.010966
C      2.409325     -1.441170      1.939982
C      3.335030     -0.413582      2.628305
C      2.779125     -2.867158      2.405236
H      2.599331     -1.388652      0.855169
C      4.818812     -0.727482      2.400706
H      3.114534     -0.412857      3.720911
H      3.092909      0.602585      2.257939
C      4.259677     -3.182332      2.156677
H      2.555966     -2.961732      3.492990
H      2.133270     -3.611213      1.893258
C      5.173594     -2.154256      2.835764
H      5.451822      0.012339      2.935354
H      5.046006     -0.603964      1.319575
H      4.500062     -4.209310      2.505455
H      4.452100     -3.171262      1.059072
H      6.239615     -2.375840      2.615410
H      5.057382     -2.242792      3.939898
C     -1.469488     -4.277983      1.063215
H     -2.076753     -5.097325      0.628020
H     -1.113814     -4.628923      2.052045
H     -2.140216     -3.416908      1.248686
C      0.335406     -3.333454     -4.525415
H     -0.429338     -4.121409     -4.396522
H      0.113275     -2.817700     -5.481363
H      1.313903     -3.837312     -4.653994


Geometry of complex: (Co-5)-III-Z-CyCCHCy
-----------------------------------------

138
Stoichiometry = H81C52CoN2O2
C      2.533513      1.455907     -1.472489
C      3.210225      0.224082     -1.203378
C      2.487512     -0.984428     -0.890573
H      5.128090      1.179097     -1.507737
H      3.192890      2.295087     -1.756003
C      4.633505      0.228629     -1.258721
C      3.257040     -2.178792     -0.606479
C      4.646444     -2.094170     -0.673115
C      5.376511     -0.913566     -0.996590
H      5.224323     -3.001371     -0.450932
O      1.187572     -1.026147     -0.869953
N      1.242344      1.684085     -1.388582
C     -2.629040     -0.884233     -0.866222
C     -2.589183      1.565857     -1.360158
C     -3.455158     -2.062344     -0.692422
C     -3.299515      0.393432     -0.944387
H     -3.223262      2.415040     -1.672477
C     -4.811897     -1.873042     -0.431318
C     -4.696466      0.504551     -0.696561
C     -5.466234     -0.607460     -0.384793
H     -5.425023     -2.765489     -0.247733
H     -5.143137      1.508435     -0.743635
Co    -0.031744      0.405877     -0.947679
N     -1.283952      1.697001     -1.444039
O     -1.335488     -0.987895     -0.955732
C     -0.702705      2.825748     -2.237479
C      0.710094      3.069747     -1.588578
C      2.545132     -3.481924     -0.205749
C      1.771336     -3.237929      1.112398
C      1.580779     -3.922326     -1.331700
C      3.537270     -4.633583      0.037414
H      2.479777     -3.018323      1.936924
H      1.075720     -2.384075      1.017970
H      1.189004     -4.140383      1.390710
H      2.140817     -4.111060     -2.270739
H      1.065456     -4.862907     -1.046318
H      0.816202     -3.150256     -1.525431
H      2.975101     -5.544723      0.325162
H      4.124232     -4.877992     -0.871713
H      4.246882     -4.409856      0.860101
C     -2.844074     -3.470645     -0.797335
C     -2.177063     -3.622343     -2.185557
C     -1.796058     -3.682725      0.316728
C     -3.909373     -4.573572     -0.662678
H     -2.928665     -3.514550     -2.994304
H     -1.388810     -2.861532     -2.331903
H     -1.712395     -4.625674     -2.278790
H     -2.266725     -3.598932      1.317616
H     -1.348346     -4.694678      0.233005
H     -0.985847     -2.937886      0.240336
H     -3.425541     -5.564229     -0.778373
H     -4.400723     -4.561328      0.331756
H     -4.696030     -4.493009     -1.440590
C     -6.950640     -0.532699      0.003068
C     -7.792610     -1.396100     -0.962962
C     -7.110320     -1.065171      1.446416
C     -7.483295      0.909236     -0.043692
H     -7.694742     -1.031568     -2.005590
H     -7.479574     -2.458983     -0.947113
H     -8.865987     -1.359860     -0.683055
H     -6.516823     -0.455486      2.158201
H     -8.174051     -1.031231      1.762114
H     -6.764144     -2.114259      1.535632
H     -8.552890      0.927518      0.247510
H     -6.935199      1.571592      0.656741
H     -7.406432      1.342844     -1.061475
C      6.912480     -0.955127     -1.021617
C      7.433823     -1.346731      0.380230
C      7.382061     -2.002646     -2.056657
C      7.517882      0.406748     -1.401204
H      7.112990     -0.606394      1.140947
H      7.054923     -2.338884      0.696849
H      8.542936     -1.392339      0.386680
H      7.025857     -1.740073     -3.073335
H      8.490440     -2.057784     -2.081214
H      7.001127     -3.015694     -1.818505
H      8.624477      0.339053     -1.413425
H      7.191656      0.734267     -2.409179
H      7.240075      1.196813     -0.674391
C      0.030259      0.705449      0.971125
C      1.235891      0.809268      1.560759
H      2.150979      0.780882      0.944158
C      0.606681      3.724791     -0.174964
H      1.468385      3.342541      0.407057
H     -0.275442      3.294713      0.336586
C      1.624444      3.912125     -2.487559
H      1.119447      4.850426     -2.782141
H      2.547351      4.208377     -1.952535
H      1.919163      3.370834     -3.405418
C     -1.589685      4.075138     -2.209230
H     -1.057961      4.939182     -2.648273
H     -2.507676      3.932867     -2.811538
H     -1.890875      4.338130     -1.178251
C     -0.586460      2.272440     -3.701056
H     -1.478819      1.631983     -3.856693
H      0.280100      1.578781     -3.735647
C     -1.317706      0.677327      1.648182
C     -1.527167     -0.586763      2.512053
C     -1.703467      1.952288      2.432072
H     -2.091965      0.607490      0.863039
C     -2.975923     -0.674361      3.008243
H     -0.831072     -0.570097      3.379187
H     -1.264215     -1.479727      1.914245
C     -3.154955      1.855931      2.925924
H     -1.020959      2.098428      3.297160
H     -1.579433      2.845907      1.784779
C     -3.388086      0.593670      3.767607
H     -3.107676     -1.570922      3.650842
H     -3.649612     -0.816126      2.133650
H     -3.424810      2.764233      3.505906
H     -3.833946      1.830033      2.043476
H     -4.452870      0.531213      4.079210
H     -2.792040      0.668154      4.705730
C      1.546846      0.975037      3.033162
C      2.490404     -0.144590      3.519688
C      2.171238      2.360856      3.307116
H      0.613585      0.907307      3.630574
C      2.896804      0.034575      4.987585
H      3.400219     -0.147510      2.876375
H      2.002125     -1.128099      3.362269
C      2.578438      2.535775      4.775923
H      3.067530      2.479874      2.655472
H      1.456185      3.154148      3.001409
C      3.518369      1.414536      5.236725
H      3.599523     -0.769940      5.291538
H      1.995887     -0.079963      5.632291
H      3.051186      3.529360      4.928453
H      1.662649      2.526353      5.409660
H      3.775718      1.539273      6.309834
H      4.476535      1.488996      4.673863
C      0.599085      5.252212     -0.070787
H     -0.239742      5.733614     -0.608347
H      0.508766      5.541272      0.996083
H      1.538311      5.706368     -0.444624
C     -0.522593      3.270747     -4.860987
H      0.343716      3.956325     -4.811147
H     -0.444253      2.716637     -5.818010
H     -1.437312      3.892813     -4.925882


Geometry of complex: (Co-5)-III-E-BocNCy-CCH-CMe2OH
---------------------------------------------------

146
Stoichiometry = H84C53CoN3O5
C      1.260945      2.569912     -0.622357
C      2.004492      1.604673     -1.378760
C      1.359406      0.452482     -1.963452
H      3.842770      2.694337     -1.037566
H      1.812415      3.494227     -0.374621
C      3.400754      1.822349     -1.541389
C      2.141254     -0.362731     -2.868683
C      3.511473     -0.109335     -2.950770
C      4.190233      0.939724     -2.266641
H      4.115357     -0.778400     -3.577171
O      0.130161      0.135582     -1.671095
N      0.022103      2.457403     -0.208083
C     -3.412555     -0.713109     -0.579636
C     -3.741086      1.676543      0.065132
C     -4.032766     -1.998274     -0.838199
C     -4.255547      0.353514     -0.100618
H     -4.502924      2.471828      0.164478
C     -5.384134     -2.145224     -0.530965
C     -5.635220      0.131551      0.170054
C     -6.218828     -1.114795     -0.008467
H     -5.841284     -3.129000     -0.701543
H     -6.222553      0.982654      0.544470
Co    -1.046329      0.918007     -0.362678
N     -2.474662      2.033102      0.086149
O     -2.146005     -0.541320     -0.822279
C     -2.130867      3.487664     -0.055742
C     -0.658501      3.590457      0.486992
C      1.482468     -1.494723     -3.676216
C      0.965331     -2.594800     -2.722305
C      0.308840     -0.911015     -4.498234
C      2.469833     -2.147444     -4.660757
H      1.799328     -3.025586     -2.132088
H      0.207840     -2.191124     -2.028902
H      0.500022     -3.416448     -3.304820
H      0.675624     -0.151633     -5.218981
H     -0.191894     -1.716897     -5.073365
H     -0.442077     -0.438393     -3.839052
H      1.937740     -2.917856     -5.254064
H      2.897292     -1.411574     -5.372193
H      3.306965     -2.655570     -4.140135
C     -3.208745     -3.154198     -1.429288
C     -2.676795     -2.721998     -2.816190
C     -2.038391     -3.507301     -0.481197
C     -4.052703     -4.426452     -1.625627
H     -3.519654     -2.496041     -3.501160
H     -2.037481     -1.825347     -2.735780
H     -2.077070     -3.538572     -3.268340
H     -2.423483     -3.907099      0.478690
H     -1.394593     -4.284878     -0.941684
H     -1.417697     -2.620887     -0.260563
H     -3.414715     -5.224011     -2.056526
H     -4.460030     -4.810062     -0.667800
H     -4.898989     -4.264504     -2.324265
C     -7.684605     -1.425179      0.331108
C     -8.416958     -1.925904     -0.934381
C     -7.724644     -2.522941      1.419271
C     -8.425238     -0.186677      0.862756
H     -8.405253     -1.152952     -1.729264
H     -7.947478     -2.840603     -1.347819
H     -9.474998     -2.168066     -0.702470
H     -7.203729     -2.184958      2.338239
H     -8.772815     -2.772728      1.685867
H     -7.232154     -3.455621      1.078969
H     -9.476669     -0.446842      1.099273
H     -7.960664      0.202565      1.791381
H     -8.443902      0.632819      0.115891
C      5.724539      1.010336     -2.293472
[truncated: 79,071 more chars]
